# Supplementary material for: The molecular clock of Mycobacterium tuberculosis
Source: PLoS Pathog. 2019 Sep 12;15(9):e1008067. doi: 10.1371/journal.ppat.1008067 (PMC6759198; doi:10.1371/journal.ppat.1008067)
Supplement: S1 Table — (XLSX) [file ppat.1008067.s001.xlsx]

## Sheet: Sheet1
ID	year_sampling	Biosample	SRA_Accession_Number
G03222	2012	SAMN04276665	SRR3724781
G03199	2012	SAMN04276658	SRR3724783
G03196	2012	SAMN04276657	SRR3724784
G04319	2012	SAMN04276682	SRR3724794
G04124	2012	SAMN04276819	SRR3725361
G25121	2010	SAMN06092103	SRR5065322
G23721	2008	SAMN06056004	SRR5074079
G26573	2014	SAMN08376178	SRR6480334
G26580	2014	SAMN08376170	SRR6480622
G26577	2015	SAMN08376192	SRR6480513
G26578	2015	SAMN08376191	SRR6480514
G26579	2008	SAMN08376297	SRR6480525
G26575	2015	SAMN08376262	SRR6480388
G26576	2014	SAMN08376138	SRR6480442
G31723	2008	SAMN07236269	SRR5709755
G31704	2006	SAMN07236250	SRR5709917
G31717	2005	SAMN07236263	SRR5709792
G31726	2007	SAMN07236272	SRR5709758
G31737	2009	SAMN07236283	SRR5710018
G31774	2006	SAMN07236320	SRR5709861
G31764	2012	SAMN07236310	SRR5710008
G31769	2012	SAMN07236315	SRR5709896
G31802	2007	SAMN07236348	SRR5709924
G31781	2007	SAMN07236327	SRR5709868
G31770	2007	SAMN07236316	SRR5709838
G31798	2007	SAMN07236344	SRR5709782
G31788	2006	SAMN07236334	SRR5709819
G31806	2008	SAMN07236352	SRR5709920
G31816	2009	SAMN07236362	SRR5709968
G31838	2010	SAMN07236384	SRR5709810
G31849	2010	SAMN07236395	SRR5709849
G31823	2009	SAMN07236369	SRR5709777
G31848	2010	SAMN07236394	SRR5709848
G31883	2007	SAMN07236429	SRR5709945
G31882	2007	SAMN07236428	SRR5709944
G31887	2009	SAMN07236433	SRR5709941
G31888	2009	SAMN07236434	SRR5709942
G31878	2007	SAMN07236424	SRR5709957
G31884	2007	SAMN07236430	SRR5709946
G31907	2000	SAMN07236453	SRR5710001
G31895	2000	SAMN07236441	SRR5709979
G31892	2009	SAMN07236438	SRR5709982
G31891	2009	SAMN07236437	SRR5709937
G31898	2000	SAMN07236444	SRR5709984
G31904	2000	SAMN07236450	SRR5710004
G31909	2005	SAMN07236455	SRR5709999
G31903	2000	SAMN07236449	SRR5710005
G31905	2000	SAMN07236451	SRR5710003
G31906	2000	SAMN07236452	SRR5710002
G31910	2002	SAMN07236456	SRR5709998
G31911	2003	SAMN07236457	SRR5709997
G31937	2005	SAMN07236483	SRR5709747
G31939	2007	SAMN07236485	SRR5709745
G31915	2004	SAMN07236461	SRR5709995
G31916	2007	SAMN07236462	SRR5709975
G31940	2003	SAMN07236486	SRR5709738
G31938	2005	SAMN07236484	SRR5709744
G31919	2003	SAMN07236465	SRR5709978
G31960	2006	SAMN07236506	SRR5709827
G31930	2004	SAMN07236476	SRR5709779
G31959	2006	SAMN07236505	SRR5709832
G31953	2005	SAMN07236499	SRR5709834
G31948	2005	SAMN07236494	SRR5709857
G31947	2005	SAMN07236493	SRR5709858
G31952	2005	SAMN07236498	SRR5709833
G31943	2005	SAMN07236489	SRR5709854
G31949	2005	SAMN07236495	SRR5709856
G19439	2001	SAMN02599171	SRR1172773	SRR1172831
G19442	2001	SAMN02599152	SRR1172813	SRR1173035
G19443	2002	SAMN02599153	SRR1172736	SRR1172786
G19441	2001	SAMN02599151	SRR1172715	SRR1173116
G19446	2001	SAMN02599172	SRR1173077	SRR1173110
G19449	2002	SAMN02599157	SRR1172752	SRR1172914
G19451	2003	SAMN02599175	SRR1172852	SRR1173082
G19453	2002	SAMN02599173	SRR1172985	SRR1173012
G19454	2003	SAMN02599176	SRR1172743	SRR1173068
G19456	2003	SAMN02599167	SRR1172747	SRR1173027
G19455	2003	SAMN02599159	SRR1172853	SRR1175300
G19459	2003	SAMN02599160	SRR1172860	SRR1172872
G19458	2001	SAMN02599168	SRR1172779	SRR1173084
G19464	2002	SAMN02599169	SRR1173098	SRR1173611
G19462	2003	SAMN02599163	SRR1172780	SRR1173060
G19461	2004	SAMN02599162	SRR1172904	SRR1173037
G19467	2004	SAMN02599179	SRR1172848	SRR1172873
G19468	2002	SAMN02599170	SRR1172949	SRR1173111
G19470	2001	SAMN02598960	SRR1169568	SRR1172347
G19472	2001	SAMN02598963	SRR1169589	SRR1172321
G19474	2001	SAMN02598964	SRR1169585	SRR1174822
G19476	2001	SAMN02598965	SRR1169573	SRR1172163
G19478	2001	SAMN02598966	SRR1169470	SRR1172122
G19480	2001	SAMN02598968	SRR1173692
G19486	2001	SAMN02598970	SRR1169569	SRR1172174
G19488	2001	SAMN02598972	SRR1169533	SRR1174823
G19492	2001	SAMN02598973	SRR1169527	SRR1172315
G19494	2001	SAMN02598974	SRR1173620
G19496	2001	SAMN02598975	SRR1169570	SRR1172139
G19498	2001	SAMN02598976	SRR1173597
G19512	2002	SAMN02598983	SRR1173257
G19516	2002	SAMN02598985	SRR1169521	SRR1172123
G19518	2002	SAMN02598986	SRR1173258
G19520	2002	SAMN02598987	SRR1169590	SRR1172225
G19526	2001	SAMN02598993	SRR1169548	SRR1172052
G19524	2001	SAMN02598989	SRR1169516	SRR1172145
G19528	2001	SAMN02598990	SRR1169591	SRR1172086
G19532	2002	SAMN02598992	SRR1169528	SRR1172181
G19534	2002	SAMN02598994	SRR1169465	SRR1174840
G19536	2002	SAMN02598995	SRR1169580	SRR1172156
G19542	2002	SAMN02598998	SRR1169531	SRR1174830
G19544	2002	SAMN02598999	SRR1169487	SRR1172358
G19548	2002	SAMN02599001	SRR1169494	SRR1174831
G19546	2002	SAMN02599000	SRR1169535	SRR1172341
G19552	2002	SAMN02599003	SRR1169472	SRR1172292
G19564	2002	SAMN02599009	SRR1169529	SRR1172094
G19566	2002	SAMN02599010	SRR1169537	SRR1172287
G19569	2002	SAMN02599019	SRR1169496	SRR1172329
G19579	2002	SAMN02599024	SRR1169624	SRR1172202
G19583	2002	SAMN02599026	SRR1169491	SRR1172157
G19585	2002	SAMN02599027	SRR1169554	SRR1172124
G19591	2002	SAMN02599030	SRR1169559	SRR1172182
G19587	2002	SAMN02599028	SRR1169463	SRR1172087
G19589	2002	SAMN02599029	SRR1173215
G19595	2002	SAMN02599032	SRR1169489	SRR1172335
G19593	2002	SAMN02599031	SRR1169564	SRR1172209
G19599	2002	SAMN02599042	SRR1169512	SRR1172054
G19603	2002	SAMN02599044	SRR1169458	SRR1172258
G19607	2002	SAMN02599046	SRR1169473	SRR1172322
G19614	2002	SAMN02599050	SRR1172923	SRR1175095
G19615	2002	SAMN02599051	SRR1173092	SRR1173329
G19621	2002	SAMN02599055	SRR1172977	SRR1173643
G19623	2002	SAMN02599057	SRR1172821	SRR1175169
G19625	2002	SAMN02599059	SRR1172965	SRR1173489
G19631	2003	SAMN02599065	SRR1172959	SRR1175078
G19634	2003	SAMN02599068	SRR1172710	SRR1175096
G19636	2003	SAMN02599070	SRR1173129	SRR1173673
G19641	2003	SAMN02599075	SRR1173013	SRR1173183
G19643	2003	SAMN02599077	SRR1173093	SRR1173584
G19640	2003	SAMN02599074	SRR1172915	SRR1175053
G19646	2003	SAMN02599080	SRR1172905	SRR1175116
G19648	2003	SAMN02599082	SRR1173029	SRR1173275
G19652	2003	SAMN02599085	SRR1173076	SRR1173152
G19653	2003	SAMN02599086	SRR1172737	SRR1175061
G19655	2003	SAMN02599088	SRR1173117	SRR1173287
G19659	2003	SAMN02599091	SRR1172805	SRR1175135
G19661	2003	SAMN02599093	SRR1172748	SRR1175136
G19671	2003	SAMN02599101	SRR1173054	SRR1173426
G19669	2003	SAMN02599100	SRR1173135
G19668	2003	SAMN02599099	SRR1172942	SRR1175155
G19662	2003	SAMN02599094	SRR1173008	SRR1173656
G19677	2003	SAMN02599106	SRR1173680
G19679	2003	SAMN02599107	SRR1172990
G19683	2003	SAMN02599114	SRR1173031	SRR1173136
G19684	2003	SAMN02599113	SRR1173551
G19686	2003	SAMN02599112	SRR1173046	SRR1173209
G19689	2003	SAMN02599132	SRR1172829	SRR1175128
G19696	2003	SAMN02599125	SRR1173127	SRR1173288
G19697	2003	SAMN02599124	SRR1172855	SRR1175089
G19698	2003	SAMN02599182	SRR1172862	SRR1172971
G19729	2002	SAMN02599012	SRR1169557	SRR1172281
G19731	2002	SAMN02599013	SRR1172886
G19733	2002	SAMN02599014	SRR1169475	SRR1172118
G19735	2002	SAMN02599015	SRR1169558	SRR1172053
G19753	2002	SAMN02599039	SRR1169522	SRR1172150
G19757	2003	SAMN02599108	SRR1173004	SRR1173179
G19759	2003	SAMN02599122	SRR1172828	SRR1172900
G19758	2003	SAMN02599110	SRR1172991	SRR1173683
G19760	2003	SAMN02599134	SRR1172950	SRR1175123
G19761	2003	SAMN02599146	SRR1172799	SRR1173061
G19762	2003	SAMN02599145	SRR1172939	SRR1175035
G24159	2010	SAMN06092367	SRR5067681
G24181	2010	SAMN06092532	SRR5067703
G24176	2010	SAMN06092401	SRR5067698
G24186	2010	SAMN06092634	SRR5067708
G24199	2009	SAMN06055617	SRR5073501
G24201	2009	SAMN06055459	SRR5073503
G24209	2009	SAMN06055702	SRR5073511
G24208	2009	SAMN06055574	SRR5073510
G24215	2009	SAMN06055476	SRR5073517
G24210	2009	SAMN06055652	SRR5073512
G24223	2009	SAMN06055549	SRR5073525
G24229	2009	SAMN06055460	SRR5073531
G24226	2009	SAMN06055762	SRR5073528
G24243	2010	SAMN06092416	SRR5067565
G24251	2010	SAMN06092478	SRR5067573
G24261	2010	SAMN06092467	SRR5067583
G24259	2009	SAMN06092677	SRR5067581
G24250	2010	SAMN06092325	SRR5067572
G24269	2010	SAMN06092381	SRR5067591
G24277	2010	SAMN06092670	SRR5067599
G24274	2010	SAMN06092501	SRR5067596
G24276	2010	SAMN06092449	SRR5067598
G24285	2010	SAMN06092595	SRR5067607
G24288	2010	SAMN06092475	SRR5067610
G24306	2010	SAMN06092390	SRR5067628
G24319	2010	SAMN06092506	SRR5067641
G24323	2010	SAMN06092318	SRR5067645
G24326	2010	SAMN06092441	SRR5067648
G24325	2010	SAMN06092608	SRR5067647
G24328	2010	SAMN06092291	SRR5067650
G24322	2010	SAMN06092387	SRR5067644
G24329	2010	SAMN06092322	SRR5067651
G24333	2010	SAMN06092452	SRR5067655
G24342	2010	SAMN06092424	SRR5067464
G24344	2010	SAMN06092197	SRR5067466
G24346	2010	SAMN06092230	SRR5067468
G24363	2010	SAMN06092610	SRR5067485
G24364	2010	SAMN06092360	SRR5067486
G24366	2010	SAMN06092380	SRR5067488
G24348	2010	SAMN06092477	SRR5067470
G24370	2010	SAMN06092220	SRR5067492
G24376	2010	SAMN06092327	SRR5067498
G24384	2010	SAMN06092234	SRR5067506
G24365	2010	SAMN06092321	SRR5067487
G24390	2010	SAMN06092378	SRR5067512
G24395	2010	SAMN06092485	SRR5067517
G24387	2010	SAMN06092472	SRR5067509
G24400	2010	SAMN06092359	SRR5067522
G24402	2010	SAMN06092609	SRR5067524
G24397	2010	SAMN06092236	SRR5067519
G24404	2010	SAMN06092619	SRR5067526
G24407	2010	SAMN06092658	SRR5067529
G24418	2010	SAMN06092671	SRR5067540
G24420	2010	SAMN06092497	SRR5067542
G24415	2010	SAMN06092405	SRR5067537
G24426	2010	SAMN06092463	SRR5067548
G24417	2010	SAMN06092216	SRR5067539
G24431	2009	SAMN06092633	SRR5067553
G24435	2010	SAMN06092526	SRR5067357
G24443	2010	SAMN06092643	SRR5067365
G24440	2010	SAMN06092209	SRR5067362
G24442	2010	SAMN06092686	SRR5067364
G24448	2010	SAMN06092210	SRR5067370
G24454	2010	SAMN06092612	SRR5067376
G24459	2010	SAMN06092469	SRR5067381
G24464	2010	SAMN06092604	SRR5067386
G24490	2010	SAMN06092565	SRR5067412
G24475	2010	SAMN06092338	SRR5067397
G24488	2010	SAMN06092611	SRR5067410
G24506	2010	SAMN06092228	SRR5067428
G24527	2010	SAMN06092423	SRR5067449
G24515	2010	SAMN06092659	SRR5067437
G24531	2009	SAMN06092680	SRR5067453
G24533	2010	SAMN06092471	SRR5067455
G24546	2010	SAMN06092308	SRR5067268
G24534	2010	SAMN06092268	SRR5067256
G24547	2010	SAMN06092434	SRR5067269
G24540	2010	SAMN06092547	SRR5067262
G24530	2010	SAMN06092578	SRR5067452
G24554	2010	SAMN06092589	SRR5067276
G24557	2010	SAMN06092388	SRR5067279
G24558	2010	SAMN06092328	SRR5067280
G24561	2010	SAMN06092215	SRR5067283
G24569	2010	SAMN06092407	SRR5067291
G24576	2010	SAMN06092542	SRR5067298
G24574	2010	SAMN06092364	SRR5067296
G24601	2010	SAMN06092287	SRR5067323
G24598	2010	SAMN06092280	SRR5067320
G24605	2010	SAMN06092536	SRR5067327
G24606	2010	SAMN06092663	SRR5067328
G24614	2010	SAMN06092560	SRR5067336
G24596	2010	SAMN06092397	SRR5067318
G24619	2010	SAMN06092648	SRR5067341
G24622	2010	SAMN06092534	SRR5067344
G24620	2010	SAMN06092286	SRR5067342
G24630	2010	SAMN06092620	SRR5067352
G24628	2010	SAMN06092493	SRR5067350
G24627	2010	SAMN06092572	SRR5067349
G24631	2010	SAMN06092549	SRR5067353
G24639	2010	SAMN06091971	SRR5065648
G24646	2010	SAMN06092023	SRR5065655
G24654	2010	SAMN06092183	SRR5065663
G24659	2011	SAMN06091943	SRR5065668
G24642	2010	SAMN06092190	SRR5065651
G24657	2010	SAMN06092176	SRR5065666
G24670	2011	SAMN06091972	SRR5065679
G24664	2010	SAMN06091930	SRR5065673
G24675	2010	SAMN06092133	SRR5065684
G24680	2010	SAMN06092003	SRR5065689
G24686	2010	SAMN06092014	SRR5065695
G24684	2011	SAMN06091767	SRR5065693
G24697	2010	SAMN06091999	SRR5065706
G24704	2010	SAMN06092548	SRR5067226
G24701	2010	SAMN06092274	SRR5067223
G24710	2010	SAMN06092344	SRR5067232
G24713	2010	SAMN06092412	SRR5067235
G24724	2010	SAMN06092371	SRR5067246
G24726	2010	SAMN06092392	SRR5067248
G24733	2010	SAMN06092656	SRR5067255
G24741	2011	SAMN06091700	SRR5065548
G24750	2010	SAMN06091926	SRR5065559
G24755	2011	SAMN06091751	SRR5065564
G24775	2011	SAMN06091876	SRR5065584
G24778	2011	SAMN06091754	SRR5065587
G24794	2010	SAMN06092060	SRR5065603
G24800	2010	SAMN06092122	SRR5065609
G24805	2010	SAMN06091982	SRR5065614
G24798	2011	SAMN06091846	SRR5065607
G24784	2010	SAMN06091984	SRR5065593
G24817	2010	SAMN06092099	SRR5065626
G24824	2011	SAMN06091924	SRR5065633
G24826	2011	SAMN06091916	SRR5065635
G24831	2011	SAMN06091886	SRR5065640
G24832	2011	SAMN06092045	SRR5065641
G24841	2010	SAMN06092111	SRR5065448
G24838	2010	SAMN06092121	SRR5065445
G24845	2011	SAMN06091903	SRR5065452
G24842	2011	SAMN06091766	SRR5065449
G24839	2010	SAMN06092184	SRR5065446
G24849	2011	SAMN06091755	SRR5065456
G24852	2010	SAMN06092082	SRR5065459
G24851	2010	SAMN06092155	SRR5065458
G24857	2010	SAMN06092130	SRR5065464
G24840	2011	SAMN06091702	SRR5065447
G24823	2011	SAMN06091819	SRR5065632
G24861	2011	SAMN06091893	SRR5065468
G24888	2011	SAMN06091768	SRR5065495
G24887	2011	SAMN06091752	SRR5065494
G24889	2011	SAMN06091888	SRR5065496
G24884	2011	SAMN06091701	SRR5065491
G24896	2010	SAMN06092167	SRR5065503
G24895	2010	SAMN06092080	SRR5065502
G24899	2011	SAMN06091837	SRR5065506
G24902	2011	SAMN06091760	SRR5065509
G24909	2010	SAMN06092079	SRR5065516
G24906	2010	SAMN06092037	SRR5065513
G24916	2010	SAMN06092021	SRR5065523
G24897	2011	SAMN06091988	SRR5065504
G24918	2011	SAMN06091861	SRR5065525
G24925	2011	SAMN06091797	SRR5065532
G24936	2011	SAMN06091911	SRR5065337
G24941	2011	SAMN06091816	SRR5065342
G24947	2011	SAMN06091793	SRR5065348
G24945	2011	SAMN06091743	SRR5065346
G24948	2011	SAMN06091976	SRR5065349
G24954	2010	SAMN06092019	SRR5065355
G24974	2011	SAMN06091810	SRR5065375
G24978	2011	SAMN06091902	SRR5065379
G24985	2011	SAMN06091741	SRR5065386
G24991	2011	SAMN06091951	SRR5065398
G24988	2010	SAMN06092064	SRR5065395
G25008	2010	SAMN06092031	SRR5065415
G24982	2011	SAMN06091907	SRR5065383
G25021	2010	SAMN06092094	SRR5065428
G25023	2011	SAMN06091956	SRR5065430
G25025	2011	SAMN06091906	SRR5065432
G25024	2011	SAMN06091994	SRR5065431
G25032	2011	SAMN06091710	SRR5065439
G25030	2011	SAMN06091897	SRR5065437
G25036	2011	SAMN06091836	SRR5065237
G25035	2011	SAMN06091987	SRR5065236
G25046	2010	SAMN06091936	SRR5065247
G25042	2011	SAMN06091718	SRR5065243
G25055	2011	SAMN06092044	SRR5065256
G25057	2011	SAMN06091920	SRR5065258
G25065	2010	SAMN06092191	SRR5065266
G25070	2010	SAMN06092054	SRR5065271
G25079	2010	SAMN06092132	SRR5065280
G25086	2011	SAMN06091729	SRR5065287
G25088	2010	SAMN06092058	SRR5065289
G25104	2010	SAMN06092131	SRR5065305
G25101	2010	SAMN06091933	SRR5065302
G25105	2011	SAMN06091944	SRR5065306
G25109	2011	SAMN06091782	SRR5065310
G25095	2011	SAMN06091950	SRR5065296
G25108	2010	SAMN06092012	SRR5065309
G25116	2011	SAMN06091771	SRR5065317
G25119	2011	SAMN06091719	SRR5065320
G25117	2011	SAMN06091775	SRR5065318
G25135	2010	SAMN06092154	SRR5065201
G25129	2011	SAMN06091854	SRR5065330
G25136	2011	SAMN06091979	SRR5065202
G25141	2010	SAMN06091938	SRR5065207
G25139	2011	SAMN06091720	SRR5065205
G25145	2011	SAMN06092039	SRR5065211
G25161	2011	SAMN06091747	SRR5065227
G25084	2010	SAMN06092112	SRR5065285
G23557	2009	SAMN06055901	SRR5074115
G23559	2008	SAMN06056002	SRR5074117
G23561	2008	SAMN06055992	SRR5074119
G23546	2009	SAMN06055947	SRR5074104
G23562	2009	SAMN06055997	SRR5074120
G23565	2008	SAMN06055965	SRR5074124
G23567	2009	SAMN06055940	SRR5074126
G23569	2009	SAMN06055912	SRR5074128
G23572	2009	SAMN06055905	SRR5074131
G23575	2009	SAMN06055955	SRR5074134
G23570	2009	SAMN06055985	SRR5074129
G23573	2009	SAMN06056023	SRR5074132
G23574	2009	SAMN06055900	SRR5074133
G23586	2009	SAMN06055941	SRR5074145
G23584	2009	SAMN06055971	SRR5074143
G23592	2008	SAMN06056028	SRR5074151
G23593	2009	SAMN06055998	SRR5074152
G23600	2009	SAMN06055987	SRR5074159
G23603	2008	SAMN06056012	SRR5074162
G23602	2008	SAMN06056017	SRR5074161
G23608	2009	SAMN06055970	SRR5074167
G23613	2009	SAMN06055946	SRR5074172
G23618	2009	SAMN06055896	SRR5074177
G23634	2009	SAMN06055745	SRR5073939
G23647	2009	SAMN06055877	SRR5073952
G23649	2009	SAMN06055802	SRR5073954
G23639	2009	SAMN06055806	SRR5073944
G23651	2009	SAMN06055771	SRR5073956
G23650	2009	SAMN06055707	SRR5073955
G23662	2009	SAMN06055534	SRR5073967
G23666	2009	SAMN06055696	SRR5073971
G23672	2009	SAMN06055842	SRR5073977
G23664	2009	SAMN06055423	SRR5073969
G23675	2009	SAMN06055752	SRR5073980
G23683	2009	SAMN06055421	SRR5073988
G23700	2009	SAMN06055916	SRR5074057
G23699	2009	SAMN06056021	SRR5074056
G23712	2008	SAMN06056013	SRR5074069
G23707	2008	SAMN06055990	SRR5074064
G23728	2009	SAMN06056006	SRR5074086
G23727	2009	SAMN06055972	SRR5074085
G23736	2009	SAMN06055781	SRR5073841
G23739	2009	SAMN06055706	SRR5073844
G23725	2009	SAMN06055937	SRR5074083
G23741	2009	SAMN06055709	SRR5073846
G23743	2009	SAMN06055874	SRR5073848
G23742	2009	SAMN06055736	SRR5073847
G23744	2009	SAMN06055411	SRR5073849
G23746	2010	SAMN06055557	SRR5073851
G23753	2009	SAMN06055673	SRR5073858
G23745	2009	SAMN06055448	SRR5073850
G23769	2009	SAMN06055739	SRR5073874
G23764	2009	SAMN06055581	SRR5073869
G23780	2009	SAMN06055631	SRR5073885
G23776	2009	SAMN06055500	SRR5073881
G23752	2009	SAMN06055474	SRR5073857
G23793	2009	SAMN06055401	SRR5073898
G23786	2009	SAMN06055857	SRR5073891
G23794	2009	SAMN06055571	SRR5073899
G23784	2009	SAMN06055790	SRR5073889
G23800	2009	SAMN06055405	SRR5073905
G23807	2009	SAMN06055848	SRR5073912
G23810	2009	SAMN06055625	SRR5073915
G23821	2009	SAMN06055885	SRR5073926
G23825	2009	SAMN06055740	SRR5073930
G23796	2009	SAMN06055486	SRR5073901
G23827	2009	SAMN06055568	SRR5073932
G23814	2009	SAMN06055597	SRR5073919
G23843	2009	SAMN06055679	SRR5073748
G23844	2009	SAMN06055861	SRR5073749
G23846	2009	SAMN06055704	SRR5073751
G23851	2009	SAMN06055856	SRR5073756
G23848	2009	SAMN06055414	SRR5073753
G23847	2009	SAMN06055876	SRR5073752
G23870	2009	SAMN06055756	SRR5073775
G23890	2009	SAMN06055887	SRR5073795
G23888	2010	SAMN06055427	SRR5073793
G23887	2009	SAMN06055438	SRR5073792
G23893	2009	SAMN06055410	SRR5073798
G23896	2009	SAMN06055519	SRR5073801
G23903	2009	SAMN06055524	SRR5073808
G23892	2009	SAMN06055528	SRR5073797
G23907	2009	SAMN06055435	SRR5073812
G23908	2009	SAMN06055407	SRR5073813
G23927	2009	SAMN06055678	SRR5073832
G23926	2009	SAMN06055825	SRR5073831
G23934	2009	SAMN06055742	SRR5073639
G23921	2009	SAMN06055480	SRR5073826
G23940	2009	SAMN06055558	SRR5073645
G23948	2009	SAMN06055693	SRR5073653
G23960	2009	SAMN06055621	SRR5073665
G23973	2009	SAMN06055817	SRR5073678
G23969	2009	SAMN06055537	SRR5073674
G23974	2009	SAMN06055659	SRR5073679
G23977	2009	SAMN06055713	SRR5073682
G23979	2009	SAMN06055672	SRR5073684
G23981	2009	SAMN06055889	SRR5073686
G23986	2009	SAMN06055547	SRR5073691
G24001	2009	SAMN06055786	SRR5073706
G23987	2010	SAMN06055430	SRR5073692
G24015	2009	SAMN06055610	SRR5073720
G24020	2009	SAMN06055453	SRR5073725
G24021	2009	SAMN06055843	SRR5073726
G24017	2009	SAMN06055584	SRR5073722
G24019	2009	SAMN06055674	SRR5073724
G24029	2009	SAMN06055798	SRR5073734
G24039	2009	SAMN06055441	SRR5073541
G24037	2009	SAMN06055444	SRR5073539
G24038	2009	SAMN06055894	SRR5073540
G24042	2009	SAMN06055830	SRR5073544
G24040	2009	SAMN06055669	SRR5073542
G24043	2009	SAMN06055498	SRR5073545
G24050	2010	SAMN06055513	SRR5073552
G24049	2009	SAMN06055664	SRR5073551
G24055	2009	SAMN06055482	SRR5073557
G24065	2009	SAMN06055871	SRR5073570
G24052	2009	SAMN06055585	SRR5073554
G24082	2009	SAMN06055888	SRR5073587
G24079	2009	SAMN06055651	SRR5073584
G24087	2009	SAMN06055824	SRR5073592
G24099	2009	SAMN06055643	SRR5073604
G24085	2009	SAMN06055463	SRR5073590
G24109	2009	SAMN06055650	SRR5073614
G24101	2009	SAMN06055747	SRR5073606
G24112	2009	SAMN06055818	SRR5073617
G24116	2009	SAMN06055773	SRR5073621
G24130	2009	SAMN06055711	SRR5073635
G24129	2009	SAMN06055755	SRR5073634
G24140	2010	SAMN06092455	SRR5067662
G24142	2010	SAMN06092503	SRR5067664
G24141	2010	SAMN06092479	SRR5067663
G24146	2010	SAMN06092225	SRR5067668
G24147	2010	SAMN06092393	SRR5067669
G24145	2010	SAMN06092260	SRR5067667
G24583	2010	SAMN06092335	SRR5067305
G23576	2009	SAMN06055922	SRR5074135
G23668	2009	SAMN06055759	SRR5073973
G23732	2009	SAMN06055999	SRR5074090
G23873	2009	SAMN06055665	SRR5073778
G23864	2009	SAMN06055464	SRR5073769
G23901	2009	SAMN06055758	SRR5073806
G24608	2010	SAMN06092570	SRR5067330
G24610	2010	SAMN06092582	SRR5067332
G23682	2009	SAMN06055780	SRR5073987
G24878	2010	SAMN06091997	SRR5065485
G24000	2009	SAMN06055437	SRR5073705
G24695	2011	SAMN06091913	SRR5065704
G06802	2011	SAMN02904806	SRR1510072
G06805	2011	SAMN02904600	SRR1510054
G06801	2012	SAMN02904803	SRR1510069
G06804	2012	SAMN02894313	SRR1510040
G06800	2012	SAMN02894336	SRR1510048
G06812	2011	SAMN02894338	SRR1510050
G06803	2011	SAMN02904758	SRR1510058
G06806	2012	SAMN02904763	SRR1510061
G06811	2013	SAMN02894334	SRR1510046
G06810	2012	SAMN02904797	SRR1510064
G06815	2012	SAMN02904764	SRR1510062
G06816	2011	SAMN02904804	SRR1510070
G06813	2012	SAMN02904765	SRR1510063
G06796	2013	SAMN02894331	SRR1510043
G06818	2011	SAMN02904805	SRR1510071
G06817	2011	SAMN02894333	SRR1510045
G06820	2011	SAMN02894341	SRR1510053
G06823	2011	SAMN02904759	SRR1510059
G06821	2012	SAMN02894335	SRR1510047
G06824	2012	SAMN02904801	SRR1510067
G06826	2011	SAMN02904757	SRR1510057
G06819	2012	SAMN02894311	SRR1510038
G06825	2013	SAMN02894315	SRR1510042
G06827	2011	SAMN02904802	SRR1510068
G17288	2011	SAMN02894314	SRR1510041
G33403	2000	SAMN09625686	SRR7496478
G33401	1996	SAMN09625684	SRR7496480
G33398	2013	SAMN09625681	SRR7496508
G33404	2009	SAMN09625687	SRR7496511
G33322	2009	SAMN09625605	SRR7496552
G33363	2008	SAMN09625646	SRR7496473
G33382	2009	SAMN09625665	SRR7496477
G33359	2013	SAMN09625642	SRR7496481
G33381	2009	SAMN09625664	SRR7496482
G33384	2004	SAMN09625667	SRR7496483
G33386	2006	SAMN09625669	SRR7496485
G33385	2006	SAMN09625668	SRR7496486
G33346	2012	SAMN09625629	SRR7496489
G33345	2011	SAMN09625628	SRR7496490
G33342	2005	SAMN09625625	SRR7496493
G33343	2011	SAMN09625626	SRR7496496
G33349	2012	SAMN09625632	SRR7496500
G33365	2015	SAMN09625648	SRR7496504
G33357	2013	SAMN09625640	SRR7496506
G33358	2013	SAMN09625641	SRR7496510
G33362	2014	SAMN09625645	SRR7496513
G33361	2014	SAMN09625644	SRR7496518
G33375	2016	SAMN09625658	SRR7496519
G33376	2016	SAMN09625659	SRR7496520
G33377	2016	SAMN09625660	SRR7496521
G33373	2016	SAMN09625656	SRR7496525
G33374	2009	SAMN09625657	SRR7496526
G33356	2013	SAMN09625639	SRR7496530
G33354	2012	SAMN09625637	SRR7496532
G33352	2005	SAMN09625635	SRR7496534
G33332	2011	SAMN09625615	SRR7496536
G33333	2011	SAMN09625616	SRR7496537
G33335	2011	SAMN09625618	SRR7496539
G33336	2011	SAMN09625619	SRR7496540
G33325	2010	SAMN09625608	SRR7496547
G33326	2010	SAMN09625609	SRR7496548
G33328	2010	SAMN09625611	SRR7496550
G03227	2012	SAMN04276669	SRR3724770
G01783	2010	SAMEA4441502	ERR1633852
G03247	2013	SAMN04276742	SRR3724957
G31705	2007	SAMN07236251	SRR5709916
G17289	2012	SAMN02894339	SRR1510051
G23958	2009	SAMN06055400	SRR5073663
G24275	2010	SAMN06092353	SRR5067597
G24216	2009	SAMN06055443	SRR5073518
G24263	2010	SAMN06092354	SRR5067585
G24381	2010	SAMN06092415	SRR5067503
G24588	2010	SAMN06092432	SRR5067310
G24720	2010	SAMN06092203	SRR5067242
G24730	2010	SAMN06092283	SRR5067252
G24995	2011	SAMN06092047	SRR5065402
G25083	2011	SAMN06091889	SRR5065284
G25130	2010	SAMN06092109	SRR5065331
G25216	2014	SAMN06473178	SRR5341239
G25219	2005	SAMN06473175	SRR5341242
G25221	2005	SAMN06473173	SRR5341244
G17170	1996	SAMEA1569244	ERR212113
G19460	2004	SAMN02599161	SRR1172709	SRR1173036
G16910	2002	SAMEA1708353	ERR245822
G16923	2002	SAMEA1708472	ERR245820
G16935	2002	SAMEA1708205	ERR245817
G16933	2002	SAMEA1708393	ERR245825
G16947	2008	SAMEA1556702	ERR181779
G16950	2003	SAMEA1569265	ERR212109
G16952	2005	SAMEA1688677	ERR221582
G16953	2004	SAMEA1556593	ERR181910
G16966	2003	SAMEA1688560	ERR221557
G16961	1999	SAMEA1569330	ERR190377
G16962	2005	SAMEA1556802	ERR181963
G16968	2002	SAMEA1569203	ERR212108
G16981	2008	SAMEA1556621	ERR181819
G16980	2008	SAMEA1556769	ERR181799
G16978	2000	SAMEA1688637	ERR221606
G16969	1997	SAMEA1569253	ERR212116
G16987	2002	SAMEA1569157	ERR190336
G16994	2009	SAMEA1569202	ERR212150
G16995	2010	SAMEA1688705	ERR216988
G16998	2009	SAMEA1569346	ERR212137
G16988	2000	SAMEA1569327	ERR212094
G16997	2005	SAMEA1556544	ERR181920
G17004	2008	SAMEA1556861	ERR181810
G17009	2008	SAMEA1556608	ERR181795
G17020	2001	SAMEA1569219	ERR212103
G17015	2008	SAMEA1569114	ERR212073
G17023	2009	SAMEA1569109	ERR212166
G17018	2009	SAMEA1569135	ERR212164
G17011	2008	SAMEA1556638	ERR181798
G17031	2002	SAMEA1569258	ERR190349
G17024	2008	SAMEA1688500	ERR216940
G17036	2005	SAMEA1688472	ERR216917
G17027	1998	SAMEA1569204	ERR190382
G17030	2009	SAMEA1556781	ERR181831
G17026	1999	SAMEA1569142	ERR212022
G17035	1997	SAMEA1569174	ERR212084
G17046	2005	SAMEA1556536	ERR181982
G17047	2008	SAMEA1556805	ERR181807
G17062	2006	SAMEA1556731	ERR182008
G17080	2003	SAMEA1688696	ERR221575
G17082	2003	SAMEA1688691	ERR221578
G17081	2003	SAMEA1688550	ERR221562
G17084	2006	SAMEA1556703	ERR182010
G17087	1997	SAMEA1688631	ERR216952
G17096	2003	SAMEA1569112	ERR212180
G17097	2009	SAMEA1569108	ERR212160
G17088	1997	SAMEA1569276	ERR212110
G17090	2005	SAMEA1556604	ERR181971
G17083	2007	SAMEA1569289	ERR212067
G17063	2006	SAMEA1556586	ERR182054
G17105	2006	SAMEA1556682	ERR182009
G17106	2001	SAMEA1556843	ERR181912
G17099	1998	SAMEA1688556	ERR216903
G17111	2005	SAMEA1556627	ERR182042
G17113	2004	SAMEA1569282	ERR212066
G17123	2003	SAMEA1688635	ERR221608
G17124	2003	SAMEA1569290	ERR211991
G17130	2001	SAMEA1569233	ERR190389
G17139	2003	SAMEA1688633	ERR221607
G17136	2005	SAMEA1556842	ERR181961
G17144	2005	SAMEA1688538	ERR216927
G17141	2009	SAMEA1569222	ERR212155
G17151	2006	SAMEA1556567	ERR182017
G17148	2004	SAMEA1688682	ERR221580
G17142	2003	SAMEA1556749	ERR181949
G17158	1999	SAMEA1569324	ERR212038
G17155	2001	SAMEA1569199	ERR190344
G17154	2000	SAMEA1569332	ERR212096
G17169	2002	SAMEA1569154	ERR190337
G17172	2003	SAMEA1688544	ERR221563
G17164	2009	SAMEA1556502	ERR181860
G17173	2002	SAMEA1556675	ERR181951
G17187	2002	SAMEA1569366	ERR190353
G17179	1998	SAMEA1569155	ERR212079
G17175	1997	SAMEA1688553	ERR216902
G17190	2004	SAMEA1556825	ERR181936
G17184	2005	SAMEA1569336	ERR212048
G17196	2008	SAMEA1556611	ERR181820
G17206	2003	SAMEA1688501	ERR221569
G17205	2005	SAMEA1556640	ERR181969
G17212	2009	SAMEA1569126	ERR212163
G17209	2009	SAMEA1556847	ERR181844
G06814	2012	SAMN02894306	SRR1510037
G00511	2007	SAMEA3318372	ERR841388
G23963	2009	SAMN06055442	SRR5073668
G02395	2002	SAMEA3715636	ERR1367613
G02393	2003	SAMEA3715634	ERR1367611
G24523	2010	SAMN06092399	SRR5067445
G02555	2004	SAMEA3715761	ERR1367616
G02574	2004	SAMEA3715780	ERR1367624
G02579	2007	SAMEA3715785	ERR1367620
G24578	2010	SAMN06092470	SRR5067300
G24593	2010	SAMN06092419	SRR5067315
G03173	2012	SAMN04276735	SRR3724968
G03200	2012	SAMN04276704	SRR3724943
G03203	2012	SAMN04276717	SRR3724808
G03215	2012	SAMN04276662	SRR3724744
G03217	2013	SAMN04276663	SRR3724788
G03219	2011	SAMN04276726	SRR3724959
G03228	2012	SAMN04276670	SRR3724767
G03250	2013	SAMN04276747	SRR3724967
G04128	2013	SAMEA3504603	ERR1334050
G04109	2011	SAMN04276826	SRR5535683
G06795	2011	SAMN02904601	SRR1510055
G06799	2013	SAMN02894303	SRR1510036
G06797	2012	SAMN02894337	SRR1510049
G06798	2011	SAMN02904756	SRR1510056
G06828	2011	SAMN02904798	SRR1510065
G07473	2014	SAMN06251217	SRR5535821
G06822	2011	SAMN02894312	SRR1510039
G08361	2013	SAMN06251285	SRR5535926
G08364	2013	SAMN06251287	SRR5535929
G17056	2001	SAMEA1569166	ERR190345
G17059	2004	SAMEA1556766	ERR181929
G17107	1999	SAMEA1569337	ERR212097
G17121	2009	SAMEA1688506	ERR221593
G17132	2004	SAMEA1569291	ERR190403
G17204	2001	SAMEA1569235	ERR212102
G17213	2006	SAMEA1556829	ERR182024
G21298	2013	SAMEA3505303	ERR983235
G21300	2013	SAMEA3505305	ERR983237
G23548	2009	SAMN06055942	SRR5074106
G23560	2009	SAMN06055929	SRR5074118
G23849	2009	SAMN06055467	SRR5073754
G24968	2011	SAMN06091921	SRR5065369
G31708	2006	SAMN07236254	SRR5709913
G31962	2006	SAMN07236508	SRR5709800
G31984	2010	SAMN07236530	SRR5709767
G19751	2002	SAMN02599038	SRR1169575	SRR1172228
G19502	2001	SAMN02598978	SRR1173566
G19506	2002	SAMN02598980	SRR1169471	SRR1172079
G19508	2002	SAMN02598981	SRR1169482	SRR1174836
G19510	2002	SAMN02598982	SRR1169542	SRR1172304
G19514	2002	SAMN02598984	SRR1169547	SRR1172134
G19577	2002	SAMN02599023	SRR1169462	SRR1172074
G19575	2002	SAMN02599022	SRR1169476	SRR1172227
G19466	2005	SAMN02599165	SRR1172722	SRR1172840
G19482	2001	SAMN02598967	SRR1169536	SRR1172280
G19500	2001	SAMN02598977	SRR1173345
G19558	2002	SAMN02599006	SRR1169466	SRR1172240
G19560	2002	SAMN02599007	SRR1169553	SRR1172208
G19562	2002	SAMN02599008	SRR1169563	SRR1172226
G19571	2002	SAMN02599020	SRR1169517	SRR1172232
G19573	2002	SAMN02599021	SRR1169488	SRR1172309
G19601	2002	SAMN02599043	SRR1169467	SRR1172131
G19692	2003	SAMN02599129	SRR1172716	SRR1175146
G19706	2003	SAMN02599140	SRR1173047	SRR1173694
G19708	2003	SAMN02599138	SRR1172881	SRR1175036
G19704	2003	SAMN02599148	SRR1173005	SRR1173388
G19747	2002	SAMN02599035	SRR1169490	SRR1174841
G19749	2002	SAMN02599036	SRR1169538	SRR1172125
G19741	2002	SAMN02599018	SRR1169574	SRR1172293
G19743	2002	SAMN02599033	SRR1169497	SRR1172246
G19745	2002	SAMN02599034	SRR1169477	SRR1172266
G19755	2002	SAMN02599040	SRR1169511	SRR1172241
G19764	2003	SAMN02599120	SRR1172986	SRR1175170
G19767	2003	SAMN02599118	SRR1172993	SRR1173264
G19770	2003	SAMN02599116	SRR1172787	SRR1175088
G03226	2013	SAMN04276668	SRR3724792
G08359	2013	SAMN06251283	SRR5535927
G08360	2013	SAMN06251284	SRR5535932
G04318	2012	SAMN04276681	SRR3724789
G03248	2013	SAMN04276677	SRR3724776
G04120	2011	SAMN04276793	SRR3725362
G04121	2012	SAMN04276791	SRR3725358
G04112	2012	SAMN04276789	SRR3725010
G03213	2012	SAMN04276661	SRR3724780
G17014	2005	SAMEA1556744	ERR181983
G23534	2009	SAMN06055948	SRR5074092
G23539	2009	SAMN06055978	SRR5074097
G23541	2009	SAMN06055980	SRR5074099
G23543	2009	SAMN06055952	SRR5074101
G25063	2010	SAMN06092196	SRR5065264
G06809	2013	SAMN02894332	SRR1510044
G06808	2012	SAMN02894340	SRR1510052
G05086	2014	SAMN04521979	SRR3725685
G04110	2011	SAMN04276837	SRR3725009
G04317	2011	SAMN04276680	SRR3724779
G12147	2005	SAMEA2533887	ERR551362
G26421	2005	SAMEA968152	ERR028607
G12645	2005	SAMEA2535016	ERR552939
G31707	2005	SAMN07236253	SRR5709948
G31721	2006	SAMN07236267	SRR5709801
G31722	2007	SAMN07236268	SRR5709754
G31725	2006	SAMN07236271	SRR5709757
G31710	2005	SAMN07236256	SRR5710030
G31728	2005	SAMN07236274	SRR5709760
G31742	2009	SAMN07236288	SRR5709815
G31741	2009	SAMN07236287	SRR5710014
G31724	2005	SAMN07236270	SRR5709756
G31706	2004	SAMN07236252	SRR5709949
G31709	2007	SAMN07236255	SRR5709912
G31740	2009	SAMN07236286	SRR5710015
G31745	2009	SAMN07236291	SRR5709996
G31747	2009	SAMN07236293	SRR5709839
G31748	2009	SAMN07236294	SRR5709989
G31746	2009	SAMN07236292	SRR5709993
G31750	2010	SAMN07236296	SRR5709870
G31719	2008	SAMN07236265	SRR5709794
G31752	2010	SAMN07236298	SRR5709749
G31720	2005	SAMN07236266	SRR5709802
G31718	2007	SAMN07236264	SRR5709795
G31716	2004	SAMN07236262	SRR5709793
G31713	2005	SAMN07236259	SRR5709796
G31714	2006	SAMN07236260	SRR5709799
G31739	2009	SAMN07236285	SRR5710016
G31715	2007	SAMN07236261	SRR5709798
G31756	2011	SAMN07236302	SRR5709803
G31733	2008	SAMN07236279	SRR5710022
G31755	2011	SAMN07236301	SRR5709871
G31749	2009	SAMN07236295	SRR5709991
G31754	2011	SAMN07236300	SRR5709753
G31730	2007	SAMN07236276	SRR5709751
G31727	2008	SAMN07236273	SRR5709759
G31729	2006	SAMN07236275	SRR5709761
G31734	2008	SAMN07236280	SRR5710021
G31765	2012	SAMN07236311	SRR5710024
G31751	2010	SAMN07236297	SRR5709990
G31735	2008	SAMN07236281	SRR5710020
G31732	2008	SAMN07236278	SRR5710023
G31743	2009	SAMN07236289	SRR5709988
G31744	2009	SAMN07236290	SRR5709780
G31757	2011	SAMN07236303	SRR5709903
G31771	2012	SAMN07236317	SRR5709816
G31768	2012	SAMN07236314	SRR5709895
G31758	2011	SAMN07236304	SRR5709750
G31753	2010	SAMN07236299	SRR5709748
G31790	2006	SAMN07236336	SRR5709817
G31762	2012	SAMN07236308	SRR5709897
G31763	2012	SAMN07236309	SRR5709898
G31761	2012	SAMN07236307	SRR5710012
G31759	2012	SAMN07236305	SRR5709883
G31775	2013	SAMN07236321	SRR5709860
G31779	2006	SAMN07236325	SRR5709864
G31760	2012	SAMN07236306	SRR5710011
G31782	2007	SAMN07236328	SRR5709825
G31794	2007	SAMN07236340	SRR5710010
G31776	2006	SAMN07236322	SRR5709867
G31784	2006	SAMN07236330	SRR5709823
G31778	2006	SAMN07236324	SRR5709865
G31767	2012	SAMN07236313	SRR5709894
G31785	2007	SAMN07236331	SRR5709824
G31766	2012	SAMN07236312	SRR5709893
G31772	2012	SAMN07236318	SRR5709863
G31773	2012	SAMN07236319	SRR5709862
G31787	2011	SAMN07236333	SRR5709822
G31805	2008	SAMN07236351	SRR5709927
G31780	2007	SAMN07236326	SRR5709869
G31783	2010	SAMN07236329	SRR5709826
G31799	2007	SAMN07236345	SRR5710025
G31797	2007	SAMN07236343	SRR5709992
G31801	2007	SAMN07236347	SRR5709837
G31789	2006	SAMN07236335	SRR5709820
G31792	2006	SAMN07236338	SRR5710007
G31803	2007	SAMN07236349	SRR5709925
G31793	2007	SAMN07236339	SRR5709901
G31795	2007	SAMN07236341	SRR5710009
G31826	2009	SAMN07236372	SRR5709772
G31810	2008	SAMN07236356	SRR5709929
G31796	2007	SAMN07236342	SRR5709994
G31829	2009	SAMN07236375	SRR5709771
G31809	2008	SAMN07236355	SRR5709923
G31813	2008	SAMN07236359	SRR5709963
G31812	2008	SAMN07236358	SRR5709964
G31830	2009	SAMN07236376	SRR5709768
G31811	2008	SAMN07236357	SRR5709930
G31804	2008	SAMN07236350	SRR5709926
G31807	2008	SAMN07236353	SRR5709921
G31814	2008	SAMN07236360	SRR5709962
G31808	2008	SAMN07236354	SRR5709922
G31837	2009	SAMN07236383	SRR5709807
G31839	2010	SAMN07236385	SRR5709809
G31820	2009	SAMN07236366	SRR5709970
G31841	2010	SAMN07236387	SRR5709805
G31819	2009	SAMN07236365	SRR5709965
G31818	2009	SAMN07236364	SRR5709966
G31824	2009	SAMN07236370	SRR5709774
G31822	2009	SAMN07236368	SRR5709776
G31852	2010	SAMN07236398	SRR5709880
G31834	2009	SAMN07236380	SRR5709814
G31827	2009	SAMN07236373	SRR5709773
G31853	2010	SAMN07236399	SRR5709879
G31825	2009	SAMN07236371	SRR5709775
G31828	2009	SAMN07236374	SRR5709770
G31833	2009	SAMN07236379	SRR5709811
G31817	2009	SAMN07236363	SRR5709967
G31831	2009	SAMN07236377	SRR5709769
G31835	2009	SAMN07236381	SRR5709813
G31832	2009	SAMN07236378	SRR5709812
G31854	2010	SAMN07236400	SRR5709878
G31869	2012	SAMN07236415	SRR5709909
G31836	2009	SAMN07236382	SRR5709808
G31840	2010	SAMN07236386	SRR5709806
G31843	2010	SAMN07236389	SRR5709843
G31847	2010	SAMN07236393	SRR5709847
G31844	2010	SAMN07236390	SRR5709844
G31842	2010	SAMN07236388	SRR5709842
G31857	2010	SAMN07236403	SRR5709875
G31863	2012	SAMN07236409	SRR5709907
G31850	2010	SAMN07236396	SRR5709840
G31859	2010	SAMN07236405	SRR5709873
G31858	2010	SAMN07236404	SRR5709874
G31855	2010	SAMN07236401	SRR5709877
G31860	2012	SAMN07236406	SRR5709882
G31866	2012	SAMN07236412	SRR5709910
G31856	2010	SAMN07236402	SRR5709876
G31873	2007	SAMN07236419	SRR5709950
G31865	2012	SAMN07236411	SRR5709905
G31874	2008	SAMN07236420	SRR5709953
G31861	2012	SAMN07236407	SRR5709881
G31868	2012	SAMN07236414	SRR5709908
G31875	2008	SAMN07236421	SRR5709952
G31880	2007	SAMN07236426	SRR5709959
G31862	2012	SAMN07236408	SRR5709906
G31881	2007	SAMN07236427	SRR5709958
G31867	2012	SAMN07236413	SRR5709911
G31872	2006	SAMN07236418	SRR5709951
G31889	2009	SAMN07236435	SRR5709943
G31890	2009	SAMN07236436	SRR5709936
G31900	2000	SAMN07236446	SRR5709974
G31886	2009	SAMN07236432	SRR5709940
G31877	2007	SAMN07236423	SRR5709954
G31879	2007	SAMN07236425	SRR5709956
G31896	2000	SAMN07236442	SRR5709986
G31894	1999	SAMN07236440	SRR5709980
G31897	2000	SAMN07236443	SRR5709985
G31899	2000	SAMN07236445	SRR5709983
G31902	2000	SAMN07236448	SRR5710006
G31920	2004	SAMN07236466	SRR5709791
G31921	2004	SAMN07236467	SRR5709804
G31924	2004	SAMN07236470	SRR5709786
G31922	2004	SAMN07236468	SRR5709784
G31908	2007	SAMN07236454	SRR5710000
G31941	2003	SAMN07236487	SRR5709739
G31925	2004	SAMN07236471	SRR5709785
G31936	2005	SAMN07236482	SRR5709746
G31914	2006	SAMN07236460	SRR5709987
G31917	2001	SAMN07236463	SRR5709976
G31918	2003	SAMN07236464	SRR5709977
G31923	2004	SAMN07236469	SRR5709783
G31932	2004	SAMN07236478	SRR5709742
G31935	1999	SAMN07236481	SRR5709741
G31931	2004	SAMN07236477	SRR5709778
G31927	2004	SAMN07236473	SRR5709787
G31950	2005	SAMN07236496	SRR5709851
G31964	2006	SAMN07236510	SRR5709939
G31928	2007	SAMN07236474	SRR5709790
G31945	2005	SAMN07236491	SRR5709852
G31957	2006	SAMN07236503	SRR5709830
G31944	2005	SAMN07236490	SRR5709853
G31942	2005	SAMN07236488	SRR5709855
G31956	2006	SAMN07236502	SRR5709829
G31966	2004	SAMN07236512	SRR5709933
G31968	2007	SAMN07236514	SRR5709935
G31946	2005	SAMN07236492	SRR5709859
G31967	2007	SAMN07236513	SRR5709932
G31969	2007	SAMN07236515	SRR5709934
G31972	2008	SAMN07236518	SRR5709891
G31970	2007	SAMN07236516	SRR5709764
G31974	2008	SAMN07236520	SRR5709889
G31955	2006	SAMN07236501	SRR5709836
G31971	2007	SAMN07236517	SRR5709902
G31958	2006	SAMN07236504	SRR5709831
G31973	2008	SAMN07236519	SRR5709892
G31986	2011	SAMN07236532	SRR5709765
G31982	2009	SAMN07236528	SRR5709931
G31976	2008	SAMN07236522	SRR5709887
G31977	2008	SAMN07236523	SRR5709888
G31975	2008	SAMN07236521	SRR5709890
G31978	2008	SAMN07236524	SRR5709885
G31979	2008	SAMN07236525	SRR5709886
G31992	2012	SAMN07236538	SRR5710026
G31980	2008	SAMN07236526	SRR5709899
G31983	2009	SAMN07236529	SRR5709928
G31987	2011	SAMN07236533	SRR5709884
G31989	2011	SAMN07236535	SRR5709762
G31988	2011	SAMN07236534	SRR5709763
G31990	2011	SAMN07236536	SRR5709960
G19440	2001	SAMN02599150	SRR1172825	SRR1172930
G19444	2002	SAMN02599154	SRR1172720	SRR1172898
G19452	2002	SAMN02599158	SRR1172804	SRR1173083
G19457	2002	SAMN02599174	SRR1172721	SRR1172903
G19616	2002	SAMN02599052	SRR1172832	SRR1175107
G19618	2002	SAMN02599037	SRR1169508	SRR1172108
G19624	2002	SAMN02599058	SRR1173104	SRR1173286
G19629	2003	SAMN02599064	SRR1172958	SRR1173250
G19633	2003	SAMN02599067	SRR1172798	SRR1175131
G19635	2003	SAMN02599069	SRR1172880	SRR1175079
G19638	2003	SAMN02599072	SRR1172874	SRR1175165
G19642	2003	SAMN02599076	SRR1172899	SRR1175034
G19639	2003	SAMN02599073	SRR1172706	SRR1175025
G19645	2003	SAMN02599079	SRR1172723	SRR1175174
G19649	2003	SAMN02599083	SRR1173677
G19665	2003	SAMN02599096	SRR1172854	SRR1175145
G19666	2003	SAMN02599097	SRR1173009	SRR1173623
G19672	2003	SAMN02599103	SRR1173123	SRR1173635
G19673	2003	SAMN02599102	SRR1173346
G19702	2003	SAMN02599143	SRR1172906	SRR1175141
G19701	2003	SAMN02599144	SRR1172901	SRR1175044
G19711	2003	SAMN02599135	SRR1172875	SRR1175062
G24161	2010	SAMN06092292	SRR5067683
G24160	2010	SAMN06092205	SRR5067682
G24165	2010	SAMN06092319	SRR5067687
G24168	2010	SAMN06092240	SRR5067690
G24164	2011	SAMN06092299	SRR5067686
G24167	2010	SAMN06092202	SRR5067689
G24172	2010	SAMN06092431	SRR5067694
G24171	2010	SAMN06092281	SRR5067693
G24173	2010	SAMN06092217	SRR5067695
G24170	2010	SAMN06092429	SRR5067692
G24032	2009	SAMN06055753	SRR5073737
G24169	2010	SAMN06092583	SRR5067691
G24174	2010	SAMN06092617	SRR5067696
G24180	2010	SAMN06092687	SRR5067702
G24178	2010	SAMN06092530	SRR5067700
G24177	2010	SAMN06092317	SRR5067699
G24179	2010	SAMN06092498	SRR5067701
G24182	2010	SAMN06092481	SRR5067704
G24185	2010	SAMN06092213	SRR5067707
G24188	2010	SAMN06092587	SRR5067710
G24189	2009	SAMN06092627	SRR5067711
G24190	2010	SAMN06092563	SRR5067712
G24183	2009	SAMN06092681	SRR5067705
G24191	2010	SAMN06092293	SRR5067713
G24193	2010	SAMN06092496	SRR5067715
G24194	2010	SAMN06092642	SRR5067716
G24195	2010	SAMN06092253	SRR5067717
G24192	2010	SAMN06092374	SRR5067714
G24197	2009	SAMN06055714	SRR5073499
G24196	2010	SAMN06092636	SRR5067718
G24203	2009	SAMN06055559	SRR5073505
G24184	2010	SAMN06092305	SRR5067706
G24206	2009	SAMN06055520	SRR5073508
G24198	2009	SAMN06055814	SRR5073500
G24207	2009	SAMN06055529	SRR5073509
G24204	2009	SAMN06055455	SRR5073506
G24213	2009	SAMN06055477	SRR5073515
G24212	2009	SAMN06055788	SRR5073514
G24211	2009	SAMN06055883	SRR5073513
G24217	2009	SAMN06055836	SRR5073519
G24219	2009	SAMN06055522	SRR5073521
G24221	2009	SAMN06055764	SRR5073523
G24222	2009	SAMN06055854	SRR5073524
G24225	2009	SAMN06055523	SRR5073527
G24224	2010	SAMN06055518	SRR5073526
G24230	2009	SAMN06055560	SRR5073532
G24228	2009	SAMN06055748	SRR5073530
G24231	2009	SAMN06055656	SRR5073533
G24232	2010	SAMN06055428	SRR5073534
G24233	2009	SAMN06055645	SRR5073535
G24236	2010	SAMN06092690	SRR5067558
G24235	2010	SAMN06092345	SRR5067557
G24239	2011	SAMN06092513	SRR5067561
G24238	2010	SAMN06092638	SRR5067560
G24220	2009	SAMN06055852	SRR5073522
G24241	2010	SAMN06092476	SRR5067563
G24244	2010	SAMN06092504	SRR5067566
G24240	2010	SAMN06092533	SRR5067562
G24242	2010	SAMN06092447	SRR5067564
G24245	2010	SAMN06092227	SRR5067567
G24248	2010	SAMN06092607	SRR5067570
G24254	2010	SAMN06092502	SRR5067576
G24252	2010	SAMN06092376	SRR5067574
G24258	2010	SAMN06092275	SRR5067580
G24257	2010	SAMN06092537	SRR5067579
G24260	2010	SAMN06092375	SRR5067582
G24270	2010	SAMN06092540	SRR5067592
G24246	2010	SAMN06092342	SRR5067568
G24268	2010	SAMN06092221	SRR5067590
G24271	2010	SAMN06092361	SRR5067593
G24272	2010	SAMN06092279	SRR5067594
G24278	2010	SAMN06092255	SRR5067600
G24273	2010	SAMN06092664	SRR5067595
G24279	2010	SAMN06092651	SRR5067601
G24281	2010	SAMN06092365	SRR5067603
G24284	2009	SAMN06092695	SRR5067606
G24283	2010	SAMN06092410	SRR5067605
G24289	2010	SAMN06092541	SRR5067611
G24291	2010	SAMN06092404	SRR5067613
G24294	2010	SAMN06092245	SRR5067616
G24296	2010	SAMN06092644	SRR5067618
G24286	2010	SAMN06092577	SRR5067608
G24290	2010	SAMN06092517	SRR5067612
G24298	2010	SAMN06092315	SRR5067620
G24297	2010	SAMN06092358	SRR5067619
G24302	2010	SAMN06092474	SRR5067624
G24304	2010	SAMN06092464	SRR5067626
G24305	2010	SAMN06092567	SRR5067627
G24307	2010	SAMN06092657	SRR5067629
G24301	2010	SAMN06092421	SRR5067623
G24292	2010	SAMN06092222	SRR5067614
G24308	2010	SAMN06092206	SRR5067630
G24313	2009	SAMN06092679	SRR5067635
G24309	2010	SAMN06092601	SRR5067631
G24310	2010	SAMN06092379	SRR5067632
G24318	2010	SAMN06092556	SRR5067640
G24314	2010	SAMN06092355	SRR5067636
G24315	2010	SAMN06092466	SRR5067637
G24316	2010	SAMN06092456	SRR5067638
G24320	2009	SAMN06092678	SRR5067642
G24317	2010	SAMN06092409	SRR5067639
G24324	2010	SAMN06092326	SRR5067646
G24321	2010	SAMN06092553	SRR5067643
G24327	2010	SAMN06092425	SRR5067649
G24331	2011	SAMN06092529	SRR5067653
G24335	2010	SAMN06092459	SRR5067457
G24340	2010	SAMN06092561	SRR5067462
G24338	2009	SAMN06092676	SRR5067460
G24339	2011	SAMN06092512	SRR5067461
G24345	2010	SAMN06092369	SRR5067467
G24332	2010	SAMN06092598	SRR5067654
G24336	2010	SAMN06092252	SRR5067458
G24343	2010	SAMN06092443	SRR5067465
G24349	2010	SAMN06092256	SRR5067471
G24347	2010	SAMN06092233	SRR5067469
G24352	2010	SAMN06092386	SRR5067474
G24354	2010	SAMN06092488	SRR5067476
G24334	2010	SAMN06092554	SRR5067456
G24356	2010	SAMN06092389	SRR5067478
G24353	2010	SAMN06092689	SRR5067475
G24355	2010	SAMN06092437	SRR5067477
G24357	2010	SAMN06092199	SRR5067479
G24359	2010	SAMN06092394	SRR5067481
G24350	2010	SAMN06092528	SRR5067472
G24360	2010	SAMN06092263	SRR5067482
G24358	2010	SAMN06092323	SRR5067480
G24361	2010	SAMN06092445	SRR5067483
G24369	2009	SAMN06092682	SRR5067491
G24368	2011	SAMN06092298	SRR5067490
G24362	2010	SAMN06092301	SRR5067484
G24373	2010	SAMN06092672	SRR5067495
G24374	2010	SAMN06092655	SRR5067496
G24371	2010	SAMN06092569	SRR5067493
G24378	2010	SAMN06092382	SRR5067500
G24379	2010	SAMN06092484	SRR5067501
G24382	2010	SAMN06092242	SRR5067504
G24377	2010	SAMN06092403	SRR5067499
G24383	2010	SAMN06092439	SRR5067505
G24391	2010	SAMN06092271	SRR5067513
G24392	2010	SAMN06092490	SRR5067514
G24388	2009	SAMN06092692	SRR5067510
G24396	2010	SAMN06092661	SRR5067518
G24389	2010	SAMN06092373	SRR5067511
G24380	2011	SAMN06092514	SRR5067502
G24394	2010	SAMN06092688	SRR5067516
G24405	2010	SAMN06092208	SRR5067527
G24403	2010	SAMN06092383	SRR5067525
G24411	2010	SAMN06092621	SRR5067533
G24399	2010	SAMN06092521	SRR5067521
G24406	2010	SAMN06092422	SRR5067528
G24413	2010	SAMN06092267	SRR5067535
G24410	2010	SAMN06092647	SRR5067532
G24414	2010	SAMN06092650	SRR5067536
G24408	2010	SAMN06092418	SRR5067530
G24416	2010	SAMN06092585	SRR5067538
G24421	2010	SAMN06092311	SRR5067543
G24419	2010	SAMN06092451	SRR5067541
G24428	2010	SAMN06092460	SRR5067550
G24422	2010	SAMN06092653	SRR5067544
G24429	2010	SAMN06092316	SRR5067551
G24423	2010	SAMN06092507	SRR5067545
G24427	2010	SAMN06092223	SRR5067549
G24432	2010	SAMN06092312	SRR5067554
G24433	2009	SAMN06092626	SRR5067555
G24430	2010	SAMN06092691	SRR5067552
G24434	2010	SAMN06092574	SRR5067356
G24437	2010	SAMN06092239	SRR5067359
G24438	2010	SAMN06092603	SRR5067360
G24445	2010	SAMN06092357	SRR5067367
G24444	2010	SAMN06092351	SRR5067366
G24446	2010	SAMN06092340	SRR5067368
G24449	2010	SAMN06092356	SRR5067371
G24453	2010	SAMN06092417	SRR5067375
G24424	2010	SAMN06092372	SRR5067546
G24456	2010	SAMN06092313	SRR5067378
G24447	2010	SAMN06092606	SRR5067369
G24461	2010	SAMN06092566	SRR5067383
G24463	2010	SAMN06092333	SRR5067385
G24457	2010	SAMN06092584	SRR5067379
G24465	2010	SAMN06092575	SRR5067387
G24466	2009	SAMN06092628	SRR5067388
G24468	2010	SAMN06092487	SRR5067390
G24471	2010	SAMN06092580	SRR5067393
G24469	2010	SAMN06092273	SRR5067391
G24458	2010	SAMN06092516	SRR5067380
G24474	2010	SAMN06092337	SRR5067396
G24478	2010	SAMN06092414	SRR5067400
G24480	2010	SAMN06092243	SRR5067402
G24477	2010	SAMN06092329	SRR5067399
G24483	2010	SAMN06092573	SRR5067405
G24481	2010	SAMN06092336	SRR5067403
G24486	2010	SAMN06092446	SRR5067408
G24491	2010	SAMN06092600	SRR5067413
G24487	2010	SAMN06092461	SRR5067409
G24482	2010	SAMN06092492	SRR5067404
G24489	2010	SAMN06092489	SRR5067411
G24484	2010	SAMN06092436	SRR5067406
G24502	2010	SAMN06092457	SRR5067424
G24501	2010	SAMN06092591	SRR5067423
G24507	2010	SAMN06092523	SRR5067429
G24503	2010	SAMN06092508	SRR5067425
G24509	2009	SAMN06092629	SRR5067431
G24510	2010	SAMN06092430	SRR5067432
G24508	2010	SAMN06092462	SRR5067430
G24512	2010	SAMN06092320	SRR5067434
G24517	2010	SAMN06092265	SRR5067439
G24516	2010	SAMN06092270	SRR5067438
G24519	2010	SAMN06092297	SRR5067441
G24511	2010	SAMN06092262	SRR5067433
G24514	2010	SAMN06092683	SRR5067436
G24518	2010	SAMN06092294	SRR5067440
G24524	2010	SAMN06092334	SRR5067446
G24525	2010	SAMN06092527	SRR5067447
G24520	2009	SAMN06092673	SRR5067442
G24529	2010	SAMN06092427	SRR5067451
G24532	2010	SAMN06092520	SRR5067454
G24522	2010	SAMN06092238	SRR5067444
G24526	2010	SAMN06092264	SRR5067448
G24528	2010	SAMN06092581	SRR5067450
G24548	2010	SAMN06092244	SRR5067270
G24556	2010	SAMN06092483	SRR5067278
G24553	2010	SAMN06092495	SRR5067275
G24551	2010	SAMN06092555	SRR5067273
G24555	2010	SAMN06092444	SRR5067277
G24521	2010	SAMN06092300	SRR5067443
G24560	2010	SAMN06092613	SRR5067282
G24567	2010	SAMN06092599	SRR5067289
G24563	2010	SAMN06092352	SRR5067285
G24570	2010	SAMN06092453	SRR5067292
G24568	2010	SAMN06092511	SRR5067290
G24572	2010	SAMN06092544	SRR5067294
G24577	2010	SAMN06092385	SRR5067299
G24573	2010	SAMN06092571	SRR5067295
G24575	2010	SAMN06092237	SRR5067297
G24571	2010	SAMN06092377	SRR5067293
G24582	2010	SAMN06092640	SRR5067304
G24589	2010	SAMN06092433	SRR5067311
G24586	2010	SAMN06092499	SRR5067308
G24587	2010	SAMN06092525	SRR5067309
G24584	2010	SAMN06092660	SRR5067306
G24590	2010	SAMN06092214	SRR5067312
G24592	2010	SAMN06092552	SRR5067314
G24591	2010	SAMN06092639	SRR5067313
G24595	2010	SAMN06092231	SRR5067317
G24594	2010	SAMN06092505	SRR5067316
G24579	2010	SAMN06092667	SRR5067301
G24580	2010	SAMN06092402	SRR5067302
G24599	2010	SAMN06092347	SRR5067321
G24603	2010	SAMN06092641	SRR5067325
G24604	2010	SAMN06092400	SRR5067326
G24600	2010	SAMN06092211	SRR5067322
G24611	2010	SAMN06092435	SRR5067333
G24607	2010	SAMN06092543	SRR5067329
G24612	2010	SAMN06092618	SRR5067334
G24602	2010	SAMN06092295	SRR5067324
G24616	2010	SAMN06092559	SRR5067338
G24617	2010	SAMN06092564	SRR5067339
G24615	2010	SAMN06092588	SRR5067337
G24621	2010	SAMN06092500	SRR5067343
G24626	2010	SAMN06092261	SRR5067348
G24625	2010	SAMN06092558	SRR5067347
G24632	2010	SAMN06092284	SRR5067354
G24638	2011	SAMN06091990	SRR5065647
G24637	2010	SAMN06092075	SRR5065646
G24629	2010	SAMN06092198	SRR5067351
G24624	2010	SAMN06092229	SRR5067346
G24641	2010	SAMN06092057	SRR5065650
G24643	2010	SAMN06092072	SRR5065652
G24647	2010	SAMN06092152	SRR5065656
G24644	2010	SAMN06092085	SRR5065653
G24634	2011	SAMN06091753	SRR5065643
G24651	2010	SAMN06092157	SRR5065660
G24645	2011	SAMN06091919	SRR5065654
G24656	2010	SAMN06092161	SRR5065665
G24649	2011	SAMN06091945	SRR5065658
G24655	2011	SAMN06091872	SRR5065664
G24658	2011	SAMN06091715	SRR5065667
G24653	2011	SAMN06091964	SRR5065662
G24662	2010	SAMN06092011	SRR5065671
G24660	2010	SAMN06092156	SRR5065669
G24661	2010	SAMN06092108	SRR5065670
G24663	2011	SAMN06091698	SRR5065672
G24665	2011	SAMN06091961	SRR5065674
G24669	2011	SAMN06091758	SRR5065678
G24666	2010	SAMN06092136	SRR5065675
G24672	2010	SAMN06092110	SRR5065681
G24673	2011	SAMN06091843	SRR5065682
G24667	2011	SAMN06091975	SRR5065676
G24676	2011	SAMN06091826	SRR5065685
G24682	2011	SAMN06091832	SRR5065691
G24678	2011	SAMN06091952	SRR5065687
G24674	2010	SAMN06092172	SRR5065683
G24677	2011	SAMN06091749	SRR5065686
G24679	2011	SAMN06091895	SRR5065688
G24683	2010	SAMN06092025	SRR5065692
G24685	2010	SAMN06092033	SRR5065694
G24688	2011	SAMN06091909	SRR5065697
G24693	2010	SAMN06092171	SRR5065702
G24694	2011	SAMN06091904	SRR5065703
G24691	2010	SAMN06092164	SRR5065700
G24690	2011	SAMN06091745	SRR5065699
G24698	2010	SAMN06092454	SRR5067220
G24707	2010	SAMN06092406	SRR5067229
G24699	2010	SAMN06092522	SRR5067221
G24708	2010	SAMN06092684	SRR5067230
G24706	2010	SAMN06092259	SRR5067228
G24709	2010	SAMN06092616	SRR5067231
G24711	2010	SAMN06092509	SRR5067233
G24696	2011	SAMN06092040	SRR5065705
G24700	2010	SAMN06092269	SRR5067222
G24715	2010	SAMN06092494	SRR5067237
G24712	2010	SAMN06092635	SRR5067234
G24718	2010	SAMN06092546	SRR5067240
G24723	2010	SAMN06092586	SRR5067245
G24719	2010	SAMN06092331	SRR5067241
G24705	2010	SAMN06092623	SRR5067227
G24721	2010	SAMN06092310	SRR5067243
G24716	2010	SAMN06092200	SRR5067238
G24722	2010	SAMN06092568	SRR5067244
G24729	2010	SAMN06092396	SRR5067251
G24731	2010	SAMN06092384	SRR5067253
G24734	2011	SAMN06091963	SRR5065541
G24738	2011	SAMN06091792	SRR5065545
G24740	2011	SAMN06091788	SRR5065547
G24737	2011	SAMN06091717	SRR5065544
G24732	2010	SAMN06092306	SRR5067254
G24746	2011	SAMN06091786	SRR5065555
G24742	2010	SAMN06092188	SRR5065549
G24748	2011	SAMN06091877	SRR5065557
G24752	2010	SAMN06092114	SRR5065561
G24751	2011	SAMN06091918	SRR5065560
G24753	2010	SAMN06092179	SRR5065562
G24749	2010	SAMN06092187	SRR5065558
G24757	2011	SAMN06091746	SRR5065566
G24758	2010	SAMN06092098	SRR5065567
G24760	2011	SAMN06091923	SRR5065569
G24759	2011	SAMN06091825	SRR5065568
G24754	2010	SAMN06092056	SRR5065563
G24756	2010	SAMN06092125	SRR5065565
G24765	2011	SAMN06091707	SRR5065574
G24761	2010	SAMN06092066	SRR5065570
G24766	2010	SAMN06092140	SRR5065575
G24767	2011	SAMN06091796	SRR5065576
G24763	2011	SAMN06091995	SRR5065572
G24770	2011	SAMN06091829	SRR5065579
G24743	2011	SAMN06091860	SRR5065550
G24772	2011	SAMN06091973	SRR5065581
G24773	2010	SAMN06092088	SRR5065582
G24776	2011	SAMN06091742	SRR5065585
G24777	2011	SAMN06091783	SRR5065586
G24783	2010	SAMN06092173	SRR5065592
G24780	2011	SAMN06091855	SRR5065589
G24782	2011	SAMN06091727	SRR5065591
G24785	2010	SAMN06091998	SRR5065594
G24786	2011	SAMN06091780	SRR5065595
G24787	2011	SAMN06091883	SRR5065596
G24790	2010	SAMN06092124	SRR5065599
G24789	2011	SAMN06091699	SRR5065598
G24791	2010	SAMN06092185	SRR5065600
G24796	2011	SAMN06091761	SRR5065605
G24792	2011	SAMN06091922	SRR5065601
G24795	2011	SAMN06091820	SRR5065604
G24797	2011	SAMN06091966	SRR5065606
G24799	2010	SAMN06092083	SRR5065608
G24802	2011	SAMN06091875	SRR5065611
G24803	2010	SAMN06092018	SRR5065612
G24804	2010	SAMN06092027	SRR5065613
G24806	2011	SAMN06091772	SRR5065615
G24809	2010	SAMN06092142	SRR5065618
G24811	2011	SAMN06091991	SRR5065620
G24812	2011	SAMN06091798	SRR5065621
G24779	2010	SAMN06092086	SRR5065588
G24808	2010	SAMN06091970	SRR5065617
G24815	2010	SAMN06092061	SRR5065624
G24816	2011	SAMN06091822	SRR5065625
G24822	2011	SAMN06091857	SRR5065631
G24821	2011	SAMN06091724	SRR5065630
G24819	2011	SAMN06091887	SRR5065628
G24825	2011	SAMN06091706	SRR5065634
G24828	2011	SAMN06091764	SRR5065637
G24818	2010	SAMN06092113	SRR5065627
G24829	2011	SAMN06091713	SRR5065638
G24834	2010	SAMN06091981	SRR5065441
G24835	2010	SAMN06092026	SRR5065442
G24833	2011	SAMN06091770	SRR5065642
G24814	2010	SAMN06092192	SRR5065623
G24836	2011	SAMN06091774	SRR5065443
G24837	2010	SAMN06092102	SRR5065444
G24853	2011	SAMN06091869	SRR5065460
G24854	2010	SAMN06092097	SRR5065461
G24855	2010	SAMN06092006	SRR5065462
G24858	2011	SAMN06091947	SRR5065465
G24844	2011	SAMN06092043	SRR5065451
G24843	2011	SAMN06091789	SRR5065450
G24859	2010	SAMN06092107	SRR5065466
G24850	2011	SAMN06091787	SRR5065457
G24864	2010	SAMN06092181	SRR5065471
G24862	2010	SAMN06092022	SRR5065469
G24870	2011	SAMN06091901	SRR5065477
G24866	2010	SAMN06091927	SRR5065473
G24867	2010	SAMN06092169	SRR5065474
G24872	2010	SAMN06092148	SRR5065479
G24871	2011	SAMN06091744	SRR5065478
G24868	2010	SAMN06092017	SRR5065475
G24875	2011	SAMN06091873	SRR5065482
G24865	2011	SAMN06091871	SRR5065472
G24863	2010	SAMN06092007	SRR5065470
G24860	2011	SAMN06091800	SRR5065467
G24877	2010	SAMN06092001	SRR5065484
G24874	2011	SAMN06091853	SRR5065481
G24876	2011	SAMN06092050	SRR5065483
G24880	2011	SAMN06091708	SRR5065487
G24879	2011	SAMN06091884	SRR5065486
G24881	2010	SAMN06092076	SRR5065488
G24890	2011	SAMN06091851	SRR5065497
G24892	2011	SAMN06091777	SRR5065499
G24893	2010	SAMN06092096	SRR5065500
G24894	2011	SAMN06091812	SRR5065501
G24898	2010	SAMN06092119	SRR5065505
G24900	2011	SAMN06091763	SRR5065507
G24882	2010	SAMN06092015	SRR5065489
G24907	2010	SAMN06092092	SRR5065514
G24912	2011	SAMN06091831	SRR5065519
G24911	2010	SAMN06092004	SRR5065518
G24914	2011	SAMN06091865	SRR5065521
G24913	2010	SAMN06092106	SRR5065520
G24917	2010	SAMN06092126	SRR5065524
G24915	2011	SAMN06091912	SRR5065522
G24921	2011	SAMN06091845	SRR5065528
G24920	2011	SAMN06091955	SRR5065527
G24922	2011	SAMN06091867	SRR5065529
G24926	2011	SAMN06091962	SRR5065533
G24923	2010	SAMN06092062	SRR5065530
G24903	2011	SAMN06091958	SRR5065510
G24929	2011	SAMN06091765	SRR5065536
G24928	2010	SAMN06092089	SRR5065535
G24924	2011	SAMN06091705	SRR5065531
G24919	2011	SAMN06091821	SRR5065526
G24935	2011	SAMN06091868	SRR5065336
G24939	2011	SAMN06091806	SRR5065340
G24930	2011	SAMN06091915	SRR5065537
G24931	2011	SAMN06091959	SRR5065538
G24938	2010	SAMN06091937	SRR5065339
G24937	2010	SAMN06092091	SRR5065338
G24940	2010	SAMN06092038	SRR5065341
G24949	2011	SAMN06091731	SRR5065350
G24944	2011	SAMN06091830	SRR5065345
G24952	2010	SAMN06092071	SRR5065353
G24951	2010	SAMN06092141	SRR5065352
G24943	2011	SAMN06091941	SRR5065344
G24957	2011	SAMN06091778	SRR5065358
G24950	2011	SAMN06091809	SRR5065351
G24955	2011	SAMN06091978	SRR5065356
G24959	2010	SAMN06092144	SRR5065360
G24958	2010	SAMN06092189	SRR5065359
G24960	2011	SAMN06091885	SRR5065361
G24927	2010	SAMN06092055	SRR5065534
G24961	2011	SAMN06091728	SRR5065362
G24963	2010	SAMN06092115	SRR5065364
G24966	2011	SAMN06091841	SRR5065367
G24964	2011	SAMN06091811	SRR5065365
G24965	2010	SAMN06092008	SRR5065366
G24970	2010	SAMN06092145	SRR5065371
G24975	2010	SAMN06092100	SRR5065376
G24971	2011	SAMN06091785	SRR5065372
G24979	2010	SAMN06091940	SRR5065380
G24976	2011	SAMN06091949	SRR5065377
G24967	2011	SAMN06091795	SRR5065368
G24977	2010	SAMN06092195	SRR5065378
G24983	2010	SAMN06092009	SRR5065384
G24956	2010	SAMN06092149	SRR5065357
G24987	2010	SAMN06092153	SRR5065388
G24986	2011	SAMN06092051	SRR5065387
G24990	2010	SAMN06091931	SRR5065397
G24984	2010	SAMN06091929	SRR5065385
G24998	2011	SAMN06091965	SRR5065405
G24999	2011	SAMN06091910	SRR5065406
G25002	2010	SAMN06091969	SRR5065409
G24997	2010	SAMN06092032	SRR5065404
G25003	2010	SAMN06092095	SRR5065410
G25000	2011	SAMN06091878	SRR5065407
G25004	2010	SAMN06092193	SRR5065411
G24996	2010	SAMN06092077	SRR5065403
G25006	2011	SAMN06091986	SRR5065413
G25005	2010	SAMN06092087	SRR5065412
G25011	2010	SAMN06092084	SRR5065418
G24993	2010	SAMN06092120	SRR5065400
G25015	2011	SAMN06091733	SRR5065422
G25012	2011	SAMN06091881	SRR5065419
G25017	2011	SAMN06091870	SRR5065424
G25019	2011	SAMN06091824	SRR5065426
G25018	2011	SAMN06091847	SRR5065425
G25016	2011	SAMN06091817	SRR5065423
G25022	2011	SAMN06091992	SRR5065429
G25028	2011	SAMN06091948	SRR5065435
G25014	2010	SAMN06092016	SRR5065421
G25029	2011	SAMN06092041	SRR5065436
G25026	2011	SAMN06091838	SRR5065433
G25031	2010	SAMN06092178	SRR5065438
G25033	2011	SAMN06091815	SRR5065440
G25027	2011	SAMN06091723	SRR5065434
G25039	2011	SAMN06091740	SRR5065240
G25044	2010	SAMN06091980	SRR5065245
G25037	2010	SAMN06092002	SRR5065238
G25040	2010	SAMN06092123	SRR5065241
G25034	2010	SAMN06092053	SRR5065235
G25049	2011	SAMN06091722	SRR5065250
G25052	2011	SAMN06091735	SRR5065253
G25056	2011	SAMN06091716	SRR5065257
G25058	2010	SAMN06092129	SRR5065259
G25054	2010	SAMN06092151	SRR5065255
G25050	2010	SAMN06092147	SRR5065251
G25060	2011	SAMN06091890	SRR5065261
G25071	2010	SAMN06092135	SRR5065272
G25069	2010	SAMN06092067	SRR5065270
G25072	2010	SAMN06092068	SRR5065273
G25073	2011	SAMN06091856	SRR5065274
G25059	2010	SAMN06091983	SRR5065260
G25081	2011	SAMN06091737	SRR5065282
G25082	2010	SAMN06092116	SRR5065283
G25087	2011	SAMN06092046	SRR5065288
G25080	2011	SAMN06091985	SRR5065281
G25089	2011	SAMN06091882	SRR5065290
G25090	2011	SAMN06091704	SRR5065291
G25092	2010	SAMN06092034	SRR5065293
G25085	2011	SAMN06091993	SRR5065286
G25074	2011	SAMN06091844	SRR5065275
G25076	2010	SAMN06092186	SRR5065277
G25091	2011	SAMN06091898	SRR5065292
G25093	2011	SAMN06091726	SRR5065294
G25096	2011	SAMN06091842	SRR5065297
G25097	2010	SAMN06092139	SRR5065298
G25099	2011	SAMN06091769	SRR5065300
G25100	2010	SAMN06092168	SRR5065301
G25103	2011	SAMN06091709	SRR5065304
G25098	2011	SAMN06091858	SRR5065299
G25107	2011	SAMN06091839	SRR5065308
G25106	2010	SAMN06092137	SRR5065307
G25110	2011	SAMN06091714	SRR5065311
G25114	2011	SAMN06091776	SRR5065315
G25112	2011	SAMN06091848	SRR5065313
G25113	2010	SAMN06092158	SRR5065314
G25123	2010	SAMN06091863	SRR5065324
G25124	2010	SAMN06092078	SRR5065325
G25125	2011	SAMN06091756	SRR5065326
G25126	2010	SAMN06091932	SRR5065327
G25131	2011	SAMN06091807	SRR5065332
G25132	2010	SAMN06091939	SRR5065333
G25127	2011	SAMN06091750	SRR5065328
G25133	2011	SAMN06091953	SRR5065334
G25120	2011	SAMN06091957	SRR5065321
G25138	2011	SAMN06091814	SRR5065204
G25143	2011	SAMN06091908	SRR5065209
G25144	2011	SAMN06091862	SRR5065210
G25146	2010	SAMN06092010	SRR5065212
G25147	2010	SAMN06092160	SRR5065213
G25142	2011	SAMN06091791	SRR5065208
G25134	2010	SAMN06092029	SRR5065200
G25150	2011	SAMN06091802	SRR5065216
G25151	2011	SAMN06091813	SRR5065217
G25149	2010	SAMN06092143	SRR5065215
G25154	2011	SAMN06091734	SRR5065220
G25160	2011	SAMN06091874	SRR5065226
G25155	2011	SAMN06091703	SRR5065221
G25158	2011	SAMN06092048	SRR5065224
G25152	2010	SAMN06092150	SRR5065218
G25162	2011	SAMN06091866	SRR5065228
G25163	2011	SAMN06091891	SRR5065229
G25165	2010	SAMN06091928	SRR5065231
G25153	2011	SAMN06091892	SRR5065219
G25166	2011	SAMN06091794	SRR5065232
G25168	2011	SAMN06091757	SRR5065234
G25156	2011	SAMN06091762	SRR5065222
G24807	2011	SAMN06091899	SRR5065616
G24166	2010	SAMN06092302	SRR5067688
G23549	2009	SAMN06055920	SRR5074107
G23552	2009	SAMN06055925	SRR5074110
G23550	2009	SAMN06055988	SRR5074108
G23556	2009	SAMN06055930	SRR5074114
G23554	2009	SAMN06055899	SRR5074112
G23558	2009	SAMN06056019	SRR5074116
G23564	2009	SAMN06055924	SRR5074123
G23555	2009	SAMN06055917	SRR5074113
G23563	2009	SAMN06055996	SRR5074122
G23571	2009	SAMN06055994	SRR5074130
G23568	2009	SAMN06056020	SRR5074127
G23566	2009	SAMN06055898	SRR5074125
G23581	2009	SAMN06055982	SRR5074140
G23579	2008	SAMN06056029	SRR5074138
G23580	2009	SAMN06055979	SRR5074139
G23585	2009	SAMN06055921	SRR5074144
G23590	2009	SAMN06056005	SRR5074149
G23587	2009	SAMN06055968	SRR5074146
G23591	2009	SAMN06055966	SRR5074150
G23589	2008	SAMN06056010	SRR5074148
G23601	2009	SAMN06055967	SRR5074160
G23595	2008	SAMN06056026	SRR5074154
G23597	2009	SAMN06055957	SRR5074156
G23594	2009	SAMN06055949	SRR5074153
G23596	2009	SAMN06055961	SRR5074155
G23588	2009	SAMN06055975	SRR5074147
G23605	2009	SAMN06055963	SRR5074164
G23604	2009	SAMN06055973	SRR5074163
G23607	2009	SAMN06055945	SRR5074166
G23609	2008	SAMN06055962	SRR5074168
G23610	2009	SAMN06055938	SRR5074169
G23611	2008	SAMN06056027	SRR5074170
G23612	2009	SAMN06055907	SRR5074171
G23598	2008	SAMN06056011	SRR5074157
G23615	2009	SAMN06055956	SRR5074174
G23616	2009	SAMN06055919	SRR5074175
G23617	2009	SAMN06055927	SRR5074176
G23621	2009	SAMN06055910	SRR5074180
G23620	2009	SAMN06055918	SRR5074179
G23623	2009	SAMN06055984	SRR5074182
G23622	2009	SAMN06055986	SRR5074181
G23624	2008	SAMN06055989	SRR5074183
G23626	2009	SAMN06055964	SRR5074185
G23625	2009	SAMN06055909	SRR5074184
G23631	2009	SAMN06055906	SRR5074191
G23629	2009	SAMN06055904	SRR5074189
G23636	2009	SAMN06055813	SRR5073941
G23640	2009	SAMN06055763	SRR5073945
G23637	2009	SAMN06055538	SRR5073942
G23643	2009	SAMN06055555	SRR5073948
G23644	2009	SAMN06055532	SRR5073949
G23646	2009	SAMN06055712	SRR5073951
G23628	2009	SAMN06056022	SRR5074188
G23648	2010	SAMN06055432	SRR5073953
G23653	2009	SAMN06055408	SRR5073958
G23638	2009	SAMN06055485	SRR5073943
G23654	2009	SAMN06055775	SRR5073959
G23663	2009	SAMN06055632	SRR5073968
G23660	2009	SAMN06055853	SRR5073965
G23665	2009	SAMN06055882	SRR5073970
G23667	2009	SAMN06055850	SRR5073972
G23670	2009	SAMN06055682	SRR5073975
G23681	2009	SAMN06055554	SRR5073986
G23678	2009	SAMN06055469	SRR5073983
G23671	2009	SAMN06055734	SRR5073976
G23614	2009	SAMN06055932	SRR5074173
G23679	2009	SAMN06055735	SRR5073984
G23680	2009	SAMN06055766	SRR5073985
G23677	2009	SAMN06055488	SRR5073982
G23685	2009	SAMN06055503	SRR5073990
G23669	2009	SAMN06055849	SRR5073974
G23687	2009	SAMN06055683	SRR5073992
G23689	2009	SAMN06055446	SRR5073994
G23688	2009	SAMN06055658	SRR5073993
G23691	2009	SAMN06055716	SRR5073996
G23693	2009	SAMN06055863	SRR5073998
G23690	2009	SAMN06055594	SRR5073995
G23695	2009	SAMN06055577	SRR5074000
G23692	2009	SAMN06055507	SRR5073997
G23696	2009	SAMN06055911	SRR5074053
G23698	2009	SAMN06056007	SRR5074055
G23703	2009	SAMN06056018	SRR5074060
G23697	2009	SAMN06055902	SRR5074054
G23704	2008	SAMN06056031	SRR5074061
G23701	2009	SAMN06056024	SRR5074058
G23706	2009	SAMN06055981	SRR5074063
G23708	2009	SAMN06055915	SRR5074065
G23705	2009	SAMN06055953	SRR5074062
G23710	2009	SAMN06056025	SRR5074067
G23713	2009	SAMN06055954	SRR5074070
G23702	2009	SAMN06055897	SRR5074059
G23711	2009	SAMN06055895	SRR5074068
G23714	2009	SAMN06055933	SRR5074071
G23709	2009	SAMN06055944	SRR5074066
G23724	2009	SAMN06055976	SRR5074082
G23722	2009	SAMN06055995	SRR5074080
G23720	2009	SAMN06055935	SRR5074078
G23734	2009	SAMN06055803	SRR5073839
G23730	2009	SAMN06055958	SRR5074088
G23729	2009	SAMN06055903	SRR5074087
G23716	2008	SAMN06056030	SRR5074073
G23731	2009	SAMN06055934	SRR5074089
G23738	2009	SAMN06055526	SRR5073843
G23740	2009	SAMN06055878	SRR5073845
G23735	2009	SAMN06055569	SRR5073840
G23723	2009	SAMN06055928	SRR5074081
G23751	2009	SAMN06055870	SRR5073856
G23754	2009	SAMN06055792	SRR5073859
G23758	2009	SAMN06055502	SRR5073863
G23757	2009	SAMN06055634	SRR5073862
G23763	2009	SAMN06055504	SRR5073868
G23759	2009	SAMN06055891	SRR5073864
G23767	2009	SAMN06055601	SRR5073872
G23765	2009	SAMN06055700	SRR5073870
G23770	2009	SAMN06055602	SRR5073875
G23773	2009	SAMN06055622	SRR5073878
G23755	2009	SAMN06055588	SRR5073860
G23768	2009	SAMN06055595	SRR5073873
G23774	2009	SAMN06055620	SRR5073879
G23777	2009	SAMN06055451	SRR5073882
G23778	2010	SAMN06055431	SRR5073883
G23762	2009	SAMN06055768	SRR5073867
G23779	2009	SAMN06055508	SRR5073884
G23775	2009	SAMN06055551	SRR5073880
G23787	2009	SAMN06055858	SRR5073892
G23790	2009	SAMN06055680	SRR5073895
G23788	2009	SAMN06055449	SRR5073893
G23781	2009	SAMN06055662	SRR5073886
G23783	2009	SAMN06055406	SRR5073888
G23785	2009	SAMN06055484	SRR5073890
G23797	2009	SAMN06055605	SRR5073902
G23795	2009	SAMN06055544	SRR5073900
G23801	2009	SAMN06055589	SRR5073906
G23799	2009	SAMN06055685	SRR5073904
G23806	2009	SAMN06055525	SRR5073911
G23798	2010	SAMN06055517	SRR5073903
G23809	2009	SAMN06055457	SRR5073914
G23802	2009	SAMN06055708	SRR5073907
G23804	2009	SAMN06055587	SRR5073909
G23812	2009	SAMN06055845	SRR5073917
G23813	2009	SAMN06055462	SRR5073918
G23811	2009	SAMN06055450	SRR5073916
G23817	2009	SAMN06055663	SRR5073922
G23818	2009	SAMN06055851	SRR5073923
G23815	2009	SAMN06055596	SRR5073920
G23819	2009	SAMN06055754	SRR5073924
G23820	2009	SAMN06055570	SRR5073925
G23816	2009	SAMN06055733	SRR5073921
G23824	2009	SAMN06055864	SRR5073929
G23826	2009	SAMN06055807	SRR5073931
G23828	2009	SAMN06055626	SRR5073933
G23830	2009	SAMN06055653	SRR5073935
G23823	2009	SAMN06055593	SRR5073928
G23822	2009	SAMN06055860	SRR5073927
G23831	2009	SAMN06055539	SRR5073936
G23832	2009	SAMN06092697	SRR5073937
G23833	2009	SAMN06055536	SRR5073938
G23837	2009	SAMN06055655	SRR5073742
G23834	2009	SAMN06055778	SRR5073739
G23838	2009	SAMN06055470	SRR5073743
G23839	2009	SAMN06055417	SRR5073744
G23836	2009	SAMN06055473	SRR5073741
G23845	2009	SAMN06055869	SRR5073750
G23840	2009	SAMN06055613	SRR5073745
G23842	2009	SAMN06055636	SRR5073747
G23852	2009	SAMN06055881	SRR5073757
G23850	2010	SAMN06055491	SRR5073755
G23835	2009	SAMN06055859	SRR5073740
G23853	2009	SAMN06055737	SRR5073758
G23854	2009	SAMN06055720	SRR5073759
G23857	2009	SAMN06055458	SRR5073762
G23858	2009	SAMN06055618	SRR5073763
G23859	2009	SAMN06055681	SRR5073764
G23855	2009	SAMN06055580	SRR5073760
G23866	2009	SAMN06055812	SRR5073771
G23867	2009	SAMN06055598	SRR5073772
G23868	2009	SAMN06055770	SRR5073773
G23856	2009	SAMN06055505	SRR5073761
G23871	2009	SAMN06055688	SRR5073776
G23869	2009	SAMN06055465	SRR5073774
G23882	2010	SAMN06055511	SRR5073787
G23881	2009	SAMN06055561	SRR5073786
G23889	2009	SAMN06055795	SRR5073794
G23878	2009	SAMN06055867	SRR5073783
G23891	2009	SAMN06055489	SRR5073796
G23894	2010	SAMN06055509	SRR5073799
G23898	2009	SAMN06055772	SRR5073803
G23897	2009	SAMN06055868	SRR5073802
G23895	2009	SAMN06055531	SRR5073800
G23905	2009	SAMN06055454	SRR5073810
G23910	2009	SAMN06055731	SRR5073815
G23915	2009	SAMN06055648	SRR5073820
G23909	2009	SAMN06055820	SRR5073814
G23914	2009	SAMN06055490	SRR5073819
G23913	2009	SAMN06055893	SRR5073818
G23917	2009	SAMN06055600	SRR5073822
G23924	2009	SAMN06055829	SRR5073829
G23918	2009	SAMN06055612	SRR5073823
G23925	2009	SAMN06055791	SRR5073830
G23923	2009	SAMN06055873	SRR5073828
G23930	2009	SAMN06055866	SRR5073835
G23928	2009	SAMN06055615	SRR5073833
G23931	2010	SAMN06055514	SRR5073836
G23933	2009	SAMN06055796	SRR5073838
G23919	2009	SAMN06055661	SRR5073824
G23937	2009	SAMN06092696	SRR5073642
G23941	2009	SAMN06055403	SRR5073646
G23938	2010	SAMN06055512	SRR5073643
G23942	2009	SAMN06055576	SRR5073647
G23946	2009	SAMN06055728	SRR5073651
G23943	2009	SAMN06055638	SRR5073648
G23952	2009	SAMN06055744	SRR5073657
G23945	2009	SAMN06055837	SRR5073650
G23916	2009	SAMN06055890	SRR5073821
G23947	2009	SAMN06055553	SRR5073652
G23954	2009	SAMN06055552	SRR5073659
G23944	2009	SAMN06055738	SRR5073649
G23957	2009	SAMN06055530	SRR5073662
G23956	2009	SAMN06055641	SRR5073661
G23959	2009	SAMN06055667	SRR5073664
G23953	2009	SAMN06055639	SRR5073658
G23961	2009	SAMN06055694	SRR5073666
G23965	2009	SAMN06055572	SRR5073670
G23964	2009	SAMN06055422	SRR5073669
G23955	2009	SAMN06055776	SRR5073660
G23967	2009	SAMN06055671	SRR5073672
G23968	2009	SAMN06055808	SRR5073673
G23971	2009	SAMN06055769	SRR5073676
G23966	2009	SAMN06055826	SRR5073671
G23975	2009	SAMN06055445	SRR5073680
G23972	2009	SAMN06055809	SRR5073677
G23980	2010	SAMN06055424	SRR5073685
G23976	2009	SAMN06055726	SRR5073681
G23978	2009	SAMN06055844	SRR5073683
G23982	2009	SAMN06055592	SRR5073687
G23984	2009	SAMN06055575	SRR5073689
G23990	2009	SAMN06055591	SRR5073695
G23989	2009	SAMN06055805	SRR5073694
G23992	2010	SAMN06055425	SRR5073697
G23985	2009	SAMN06055633	SRR5073690
G23994	2009	SAMN06055521	SRR5073699
G23991	2009	SAMN06055616	SRR5073696
G23998	2009	SAMN06055701	SRR5073703
G24002	2009	SAMN06055604	SRR5073707
G23999	2009	SAMN06055689	SRR5073704
G24004	2009	SAMN06055466	SRR5073709
G23993	2009	SAMN06055418	SRR5073698
G24003	2009	SAMN06055789	SRR5073708
G24007	2009	SAMN06055675	SRR5073712
G24005	2009	SAMN06055623	SRR5073710
G24011	2009	SAMN06055399	SRR5073716
G24008	2009	SAMN06055452	SRR5073713
G24009	2009	SAMN06055815	SRR5073714
G24013	2009	SAMN06055409	SRR5073718
G24016	2009	SAMN06055420	SRR5073721
G24014	2009	SAMN06055801	SRR5073719
G24023	2009	SAMN06055654	SRR5073728
G24018	2009	SAMN06055624	SRR5073723
G24025	2009	SAMN06055413	SRR5073730
G24022	2009	SAMN06055644	SRR5073727
G24026	2009	SAMN06055649	SRR5073731
G24031	2009	SAMN06055496	SRR5073736
G24027	2009	SAMN06055540	SRR5073732
G24012	2010	SAMN06055429	SRR5073717
G24030	2009	SAMN06055779	SRR5073735
G24033	2009	SAMN06055533	SRR5073738
G24034	2009	SAMN06055730	SRR5073536
G24035	2010	SAMN06055494	SRR5073537
G24045	2009	SAMN06055777	SRR5073547
G24044	2009	SAMN06055785	SRR5073546
G24036	2009	SAMN06055583	SRR5073538
G24041	2009	SAMN06055886	SRR5073543
G24048	2009	SAMN06055608	SRR5073550
G24046	2009	SAMN06055579	SRR5073548
G24053	2009	SAMN06055666	SRR5073555
G24057	2009	SAMN06055879	SRR5073562
G24058	2009	SAMN06055835	SRR5073563
G24059	2009	SAMN06055412	SRR5073564
G24062	2009	SAMN06055439	SRR5073567
G24063	2009	SAMN06055419	SRR5073568
G24064	2009	SAMN06055749	SRR5073569
G24066	2009	SAMN06055717	SRR5073571
G24068	2009	SAMN06055718	SRR5073573
G24069	2009	SAMN06055746	SRR5073574
G24071	2009	SAMN06055832	SRR5073576
G24070	2009	SAMN06055590	SRR5073575
G24072	2009	SAMN06055629	SRR5073577
G24077	2009	SAMN06055606	SRR5073582
G24078	2009	SAMN06055816	SRR5073583
G24081	2009	SAMN06055880	SRR5073586
G24073	2009	SAMN06055542	SRR5073578
G24084	2009	SAMN06055684	SRR5073589
G24080	2009	SAMN06055635	SRR5073585
G24088	2009	SAMN06055499	SRR5073593
G24090	2009	SAMN06055548	SRR5073595
G24074	2009	SAMN06055471	SRR5073579
G24089	2009	SAMN06055838	SRR5073594
G24091	2009	SAMN06055642	SRR5073596
G24093	2009	SAMN06055872	SRR5073598
G24083	2009	SAMN06055715	SRR5073588
G24095	2009	SAMN06055841	SRR5073600
G24086	2009	SAMN06055743	SRR5073591
G24097	2009	SAMN06055794	SRR5073602
G24098	2009	SAMN06055833	SRR5073603
G24092	2009	SAMN06055475	SRR5073597
G24100	2009	SAMN06055831	SRR5073605
G24102	2009	SAMN06055440	SRR5073607
G24103	2009	SAMN06055821	SRR5073608
G24096	2009	SAMN06055757	SRR5073601
G24108	2009	SAMN06055823	SRR5073613
G24107	2009	SAMN06055609	SRR5073612
G24110	2009	SAMN06055705	SRR5073615
G24111	2009	SAMN06055840	SRR5073616
G24113	2009	SAMN06055573	SRR5073618
G24117	2009	SAMN06055461	SRR5073622
G24105	2009	SAMN06055436	SRR5073610
G24114	2010	SAMN06055493	SRR5073619
G24094	2009	SAMN06055506	SRR5073599
G24120	2009	SAMN06055565	SRR5073625
G24121	2009	SAMN06055646	SRR5073626
G24106	2009	SAMN06055741	SRR5073611
G24124	2009	SAMN06055497	SRR5073629
G24125	2009	SAMN06055695	SRR5073630
G24127	2009	SAMN06055611	SRR5073632
G24128	2009	SAMN06055819	SRR5073633
G24132	2009	SAMN06055487	SRR5073637
G24131	2009	SAMN06055566	SRR5073636
G24126	2010	SAMN06055492	SRR5073631
G24123	2009	SAMN06055800	SRR5073628
G24136	2010	SAMN06092602	SRR5067658
G24135	2010	SAMN06092212	SRR5067657
G24137	2010	SAMN06092518	SRR5067659
G24138	2010	SAMN06092539	SRR5067660
G24139	2010	SAMN06092362	SRR5067661
G24143	2010	SAMN06092562	SRR5067665
G24148	2010	SAMN06092593	SRR5067670
G24133	2009	SAMN06055668	SRR5073638
G24144	2010	SAMN06092668	SRR5067666
G24154	2010	SAMN06092332	SRR5067676
G24150	2010	SAMN06092550	SRR5067672
G24151	2010	SAMN06092646	SRR5067673
G24153	2009	SAMN06092694	SRR5067675
G24157	2010	SAMN06092266	SRR5067679
G24156	2010	SAMN06092486	SRR5067678
G24155	2010	SAMN06092538	SRR5067677
G24409	2010	SAMN06092285	SRR5067531
G24047	2009	SAMN06055535	SRR5073549
G24597	2010	SAMN06092438	SRR5067319
G24492	2010	SAMN06092590	SRR5067414
G24953	2010	SAMN06092069	SRR5065354
G23577	2009	SAMN06055931	SRR5074136
G23578	2009	SAMN06055926	SRR5074137
G23641	2009	SAMN06055637	SRR5073946
G23657	2009	SAMN06055862	SRR5073962
G23656	2009	SAMN06055562	SRR5073961
G23658	2009	SAMN06055799	SRR5073963
G23659	2009	SAMN06055546	SRR5073964
G23733	2009	SAMN06055943	SRR5074091
G23717	2009	SAMN06055993	SRR5074074
G23749	2009	SAMN06055810	SRR5073854
G23748	2009	SAMN06055415	SRR5073853
G24671	2011	SAMN06091977	SRR5065680
G23862	2010	SAMN06055433	SRR5073767
G23863	2009	SAMN06055828	SRR5073768
G23872	2009	SAMN06055732	SRR5073777
G23874	2009	SAMN06055541	SRR5073779
G23902	2009	SAMN06055586	SRR5073807
G23747	2009	SAMN06055628	SRR5073852
G23949	2010	SAMN06055516	SRR5073654
G23950	2009	SAMN06055774	SRR5073655
G24564	2010	SAMN06092458	SRR5067286
G23760	2009	SAMN06055784	SRR5073865
G24566	2010	SAMN06092545	SRR5067288
G24550	2010	SAMN06092614	SRR5067272
G23951	2009	SAMN06055501	SRR5073656
G24609	2010	SAMN06092330	SRR5067331
G21292	2013	SAMEA3505297	ERR983229
G21294	2013	SAMEA3505299	ERR983231
G33399	2013	SAMN09625682	SRR7496514
G33400	2016	SAMN09625683	SRR7496515
G33321	2009	SAMN09625604	SRR7496551
G33392	2010	SAMN09625675	SRR7496474
G33390	2009	SAMN09625673	SRR7496475
G33387	2008	SAMN09625670	SRR7496488
G33347	2012	SAMN09625630	SRR7496492
G33341	2011	SAMN09625624	SRR7496494
G33370	2015	SAMN09625653	SRR7496497
G33350	2012	SAMN09625633	SRR7496499
G33393	2009	SAMN09625676	SRR7496501
G33388	2008	SAMN09625671	SRR7496502
G33396	2012	SAMN09625679	SRR7496503
G33394	2010	SAMN09625677	SRR7496507
G33366	2015	SAMN09625649	SRR7496512
G33379	2016	SAMN09625662	SRR7496516
G33378	2016	SAMN09625661	SRR7496522
G33372	2016	SAMN09625655	SRR7496524
G33340	2011	SAMN09625623	SRR7496528
G33353	2012	SAMN09625636	SRR7496531
G33351	2012	SAMN09625634	SRR7496533
G33334	2011	SAMN09625617	SRR7496538
G33337	2009	SAMN09625620	SRR7496541
G33395	2011	SAMN09625678	SRR7496544
G33329	2010	SAMN09625612	SRR7496545
G33327	2010	SAMN09625610	SRR7496549
G04064	2013	SAMN04276796	SRR3724759
G05048	2014	SAMN04521941	SRR3725652
G31703	2005	SAMN07236249	SRR5709918
G31702	2004	SAMN07236248	SRR5709919
G04075	2013	SAMN04276752	SRR3724754
G33516	2015	SAMN06920116	SRR5552560
G33441	2014	SAMN06920041	SRR5525985
G33517	2015	SAMN06920117	SRR5552561
G33518	2015	SAMN06920118	SRR5552562
G33519	2014	SAMN06920119	SRR5552663
G22971	2013	SAMEA3715814	ERR1194785
G22999	2014	SAMEA3715827	ERR1194813
G23001	2012	SAMEA3715828	ERR1194815
G14062	2010	SAMEA2535341	ERR553368
G34708	2008	SAMEA3923309	ERR1353082
[truncated: 4,286 more rows]
[truncated: 3 more columns]
