# Supplementary material for: The molecular clock of Mycobacterium tuberculosis
Source: PLoS Pathog. 2019 Sep 12;15(9):e1008067. doi: 10.1371/journal.ppat.1008067 (PMC6759198; doi:10.1371/journal.ppat.1008067)
Supplement: S4 Table — (XLSX) [file ppat.1008067.s004.xlsx]

## Sheet: Sheet1
BioSample
SAMN03647748
SAMN03647772
SAMN03647794
SAMEA104027296
SAMEA104027297
SAMEA104027298
SAMEA104027299
SAMEA104027300
SAMN07344658
SAMN03647963
SAMN07344657
SAMN03647996
SAMN02380998
SAMN04276665
SAMN04276762
SAMN03648014
SAMN04276658
SAMEA3671930
SAMN04276657
SAMEA3671928
SAMEA3671923
SAMN04521979
SAMEA3671925
SAMEA3671907
SAMN04276682
SAMN04276837
SAMN04276680
SAMEA1403561
SAMEA3671905
SAMN04521968
SAMEA3671908
SAMN04521959
SAMN04276819
SAMEA3671903
SAMN04522071
SAMN07344726
SAMEA3697006
SAMEA2267036
SAMEA2533694
SAMN06092103
SAMN06056004
SAMEA2533870
SAMEA2533364
SAMEA2533922
SAMEA2153119
SAMEA2533987
SAMEA2534045
SAMEA2159276
SAMEA2534076
SAMEA2155145
SAMEA2156671
SAMEA2161636
SAMEA2157565
SAMEA2145574
SAMEA2143414
SAMEA2152038
SAMEA2147492
SAMEA2149324
SAMEA2142554
SAMEA2155685
SAMEA2144779
SAMEA2161690
SAMEA2159068
SAMEA2150747
SAMEA2143299
SAMEA1967335
SAMEA1967787
SAMEA2154638
SAMEA2158541
SAMEA2146899
SAMEA2153179
SAMEA2157740
SAMEA2146301
SAMEA2159058
SAMEA2154711
SAMEA2163314
SAMEA2163507
SAMEA2163321
SAMEA2145455
SAMEA2157716
SAMEA2163242
SAMEA2148293
SAMEA2147305
SAMEA1965868
SAMEA2144974
SAMEA2143788
SAMEA2152577
SAMEA2142492
SAMEA2144395
SAMEA2156009
SAMEA2144841
SAMEA2157968
SAMEA2147647
SAMEA2147614
SAMEA2159237
SAMEA1970578
SAMEA2152406
SAMEA2153506
SAMEA2146276
SAMEA2160363
SAMEA2142700
SAMEA2144918
SAMEA2142961
SAMEA2158976
SAMEA2151979
SAMEA2153621
SAMEA2159900
SAMEA2160638
SAMEA2158346
SAMEA2161742
SAMEA2152835
SAMEA2160833
SAMEA2161561
SAMEA2163272
SAMEA2159024
SAMEA2158347
SAMEA2144858
SAMEA2155730
SAMEA2151282
SAMEA2144374
SAMEA2158805
SAMEA2160305
SAMEA2150164
SAMEA2160937
SAMEA2148326
SAMEA2151673
SAMEA2160741
SAMEA2153626
SAMEA2143411
SAMEA2144589
SAMEA2534368
SAMEA2152298
SAMEA2152144
SAMEA2151571
SAMEA2149755
SAMEA2151616
SAMEA2161451
SAMEA2145161
SAMEA2152966
SAMEA2157652
SAMEA2156674
SAMEA2154456
SAMEA2151895
SAMEA2143100
SAMEA2146023
SAMEA1965950
SAMEA2157776
SAMEA2148606
SAMEA2152256
SAMEA2152075
SAMEA1966379
SAMEA2146631
SAMEA2144967
SAMEA2157775
SAMEA2156495
SAMEA1967923
SAMEA2160801
SAMEA2144933
SAMEA1966116
SAMEA2147558
SAMEA2148878
SAMEA2152301
SAMEA2150397
SAMEA2148173
SAMEA2144274
SAMEA1964187
SAMEA2149322
SAMEA2144175
SAMEA2151705
SAMEA2159585
SAMEA2150427
SAMEA2533935
SAMEA2143811
SAMEA2149125
SAMEA2156548
SAMEA2152439
SAMEA2144303
SAMEA2157368
SAMEA2160688
SAMEA2160271
SAMEA2144542
SAMEA2161550
SAMEA2148367
SAMEA2145561
SAMEA2158314
SAMEA2159378
SAMEA2158049
SAMEA2159043
SAMEA2151880
SAMEA2145748
SAMEA2158338
SAMEA2159343
SAMEA2146974
SAMEA2154306
SAMEA2160930
SAMEA2146803
SAMEA2342280
SAMEA2143303
SAMEA2143828
SAMEA2148808
SAMEA2533835
SAMEA2142606
SAMEA2146336
SAMEA2154035
SAMEA2155908
SAMEA2160369
SAMEA2161715
SAMEA2142673
SAMEA2148520
SAMEA2156896
SAMEA2149749
SAMEA2342274
SAMEA2159405
SAMEA2153548
SAMEA2161899
SAMEA2534157
SAMEA2342284
SAMEA2342273
SAMEA2153291
SAMEA2342272
SAMEA2342276
SAMEA2342288
SAMEA2342277
SAMEA2342278
SAMEA2342287
SAMEA2342281
SAMEA2342275
SAMEA2147337
SAMEA2342285
SAMEA2342286
SAMEA2342289
SAMEA2342290
SAMEA2342282
SAMN03257096
SAMEA2342279
SAMEA2342293
SAMEA2156408
SAMEA2342291
SAMEA2342303
SAMEA2342300
SAMEA2342306
SAMEA2342304
SAMEA2342292
SAMEA2342296
SAMEA2342294
SAMEA2342295
SAMEA2342299
SAMEA2342283
SAMEA2342297
SAMEA2342298
SAMEA2342301
SAMEA2342302
SAMEA2342305
SAMEA2342324
SAMEA2342326
SAMEA2342307
SAMEA2342330
SAMEA2342332
SAMEA2342308
SAMEA2342312
SAMEA2342311
SAMEA2342309
SAMEA2342313
SAMEA2342310
SAMEA2342314
SAMEA2342320
SAMEA2342331
SAMEA2342317
SAMEA2342319
SAMEA2342315
SAMEA2342321
SAMEA2342322
SAMEA2342325
SAMEA2342316
SAMEA2342318
SAMEA2342328
SAMEA2342343
SAMEA2342335
SAMEA2342345
SAMEA2342342
SAMEA2342354
SAMEA2342355
SAMEA2342334
SAMEA2342337
SAMEA2342347
SAMEA2342336
SAMEA2342351
SAMEA2342368
SAMEA2342344
SAMEA2342338
SAMEA2342361
SAMEA2342349
SAMEA2342372
SAMEA2342350
SAMEA2342339
SAMEA2342373
SAMEA2342340
SAMEA2342341
SAMEA2342376
SAMEA2342374
SAMEA2342352
SAMEA2342364
SAMEA2342379
SAMEA2342380
SAMEA2342356
SAMEA2342384
SAMEA2342366
SAMEA2342346
SAMEA2342357
SAMEA2342389
SAMEA2342391
SAMEA2342369
SAMEA2342370
SAMEA2342383
SAMEA2342395
SAMEA2342362
SAMEA2342392
SAMEA2342375
SAMEA2342365
SAMEA2342377
SAMEA2342371
SAMEA2342360
SAMEA2342413
SAMEA2342419
SAMEA2342402
SAMEA2342359
SAMEA2342397
SAMEA2342363
SAMEA2342353
SAMEA2342412
SAMEA2342358
SAMEA2342367
SAMEA2342390
SAMEA2342396
SAMEA2342420
SAMEA2342381
SAMEA2342393
SAMEA2342388
SAMEA2342399
SAMEA2342398
SAMEA2342378
SAMEA2342403
SAMEA2342407
SAMEA2342416
SAMEA2342400
SAMEA2342411
SAMEA2342426
SAMEA2342401
SAMEA2534156
SAMEA2342385
SAMEA2342404
SAMEA2342418
SAMEA2342409
SAMEA2342382
SAMEA2342417
SAMEA2342406
SAMEA2342408
SAMEA2342414
SAMEA2342410
SAMEA2342421
SAMEA2342386
SAMEA2342415
SAMEA2342424
SAMEA2342422
SAMEA2342423
SAMEA2342434
SAMEA2342425
SAMEA2342394
SAMEA2342433
SAMEA2342387
SAMEA2342431
SAMEA2342429
SAMEA2342427
SAMEA2342432
SAMEA2342428
SAMEA2342405
SAMEA2342448
SAMEA2342435
SAMEA2342437
SAMEA2342430
SAMEA2342440
SAMEA2342436
SAMEA2342441
SAMEA2342442
SAMEA2342444
SAMEA2342443
SAMEA2342446
SAMEA2342438
SAMEA2342439
SAMEA2532480
SAMEA2342445
SAMEA2342447
SAMEA2342458
SAMEA2342449
SAMEA2342451
SAMEA2342452
SAMEA2342453
SAMEA2532484
SAMEA2532491
SAMEA2532482
SAMEA2342456
SAMEA2532485
SAMEA2532483
SAMEA2532503
SAMEA2532481
SAMEA2342457
SAMEA2342455
SAMEA2532502
SAMEA2532501
SAMEA2532507
SAMEA2342450
SAMEA2342461
SAMEA2342454
SAMEA2532495
SAMEA2342460
SAMEA2532506
SAMEA2532510
SAMEA2532486
SAMEA2532489
SAMEA2532490
SAMEA2532514
SAMEA2532500
SAMEA2532488
SAMEA2532487
SAMEA2532492
SAMEA2532504
SAMEA2532498
SAMEA2532519
SAMEA2532496
SAMEA2532517
SAMEA2532494
SAMEA2532493
SAMEA2532523
SAMEA2532499
SAMEA2532512
SAMEA2532513
SAMEA2532526
SAMEA2532497
SAMEA2532522
SAMEA2532516
SAMEA2532505
SAMEA2532518
SAMEA2532521
SAMEA2532509
SAMEA2532515
SAMEA2532511
SAMN03257097
SAMN03257092
SAMN03257097
SAMEA2534623
SAMEA2534326
SAMEA806951
SAMEA2534248
SAMEA2534347
SAMEA2534509
SAMEA2534564
SAMEA2534496
SAMEA2534185
SAMEA2534185
SAMN03257092
SAMEA2533887
SAMEA3139859
SAMEA3139856
SAMN02628519
SAMEA2535008
SAMEA2532520
SAMEA2532524
SAMEA2532525
SAMEA2534221
SAMEA2534166
SAMEA2534316
SAMEA1406082
SAMEA1904063
SAMEA3374805
SAMEA968152
SAMEA3721535
SAMEA3721553
SAMN02673330
SAMEA3721552
SAMEA3721528
SAMEA1405924
SAMEA3721547
SAMEA3721563
SAMEA3721529
SAMEA3721532
SAMEA3721533
SAMEA3721538
SAMEA3721558
SAMEA3721534
SAMEA3721536
SAMEA3721564
SAMEA3721544
SAMEA3721550
SAMEA3721551
SAMEA3374736
SAMEA1886064
SAMEA1406115
SAMEA3721556
SAMEA3721587
SAMEA3721531
SAMEA3721549
SAMEA3721554
SAMEA3721530
SAMEA3721557
SAMEA3721560
SAMEA3721569
SAMEA3721537
SAMEA3721576
SAMEA3721589
SAMEA3721541
SAMEA3721567
SAMEA3721543
SAMEA3721540
SAMEA3721545
SAMEA3721561
SAMEA3721571
SAMEA3721559
SAMEA3721548
SAMEA3721581
SAMEA3721572
SAMEA3721577
SAMEA104304835
SAMEA3721579
SAMEA3721580
SAMEA3721542
SAMEA3721582
SAMEA3721555
SAMEA3721583
SAMEA3721562
SAMEA3721565
SAMEA3721586
SAMEA104304836
SAMEA3721568
SAMEA104304837
SAMEA3721573
SAMEA3721570
SAMEA3721574
SAMEA104304841
SAMEA3721584
SAMEA104304838
SAMEA104304840
SAMEA104304839
SAMEA3721585
SAMEA3721588
SAMEA104304845
SAMEA104304849
SAMEA104304848
SAMEA104304842
SAMEA104304850
SAMEA104304846
SAMEA104304853
SAMEA104304854
SAMEA104304860
SAMEA104304847
SAMEA104304858
SAMEA104304863
SAMEA104304859
SAMEA104326162
SAMEA104304855
SAMEA104326164
SAMEA104304851
SAMEA104304852
SAMEA104326166
SAMEA104326168
SAMEA104326169
SAMEA104326172
SAMEA104326165
SAMEA104326171
SAMEA104326181
SAMEA104326182
SAMEA104326163
SAMEA104326167
SAMEA104326176
SAMEA104326174
SAMEA104304867
SAMEA104326161
SAMEA104304866
SAMEA104326185
SAMEA104304861
SAMEA104326188
SAMEA104304868
SAMEA104326183
SAMEA104304865
SAMEA104304864
SAMEA104326170
SAMEA104326200
SAMEA104326175
SAMEA104326180
SAMEA2534166
SAMEA104326192
SAMEA104326177
SAMEA104326178
SAMN08376178
SAMN08376170
SAMEA104326184
SAMEA104326190
SAMEA104326186
SAMN08376192
SAMEA104326179
SAMEA104326191
SAMEA104326187
SAMEA104326189
SAMEA104326194
SAMN08376191
SAMEA104326195
SAMEA104326199
SAMEA104326198
SAMN08376297
SAMN08376262
SAMEA806950
SAMEA2534308
SAMEA2535098
SAMN08376138
SAMEA2533983
SAMEA2534766
SAMEA2535077
SAMEA2533390
SAMEA2534370
SAMEA2534012
SAMEA2535016
SAMEA2534220
SAMEA2535005
SAMEA2534798
SAMEA2534634
SAMEA2534816
SAMEA2533708
SAMEA2534925
SAMEA2533430
SAMEA2533928
SAMEA2535349
SAMEA2534331
SAMEA2534891
SAMEA2533993
SAMEA2534761
SAMEA2534644
SAMEA2534893
SAMEA2534847
SAMEA2534152
SAMN02671098
SAMN02671099
SAMEA2534104
SAMEA2534444
SAMEA2534236
SAMEA2534088
SAMEA2533894
SAMEA2534804
SAMEA2534580
SAMEA2533365
SAMEA2533898
SAMEA2533365
SAMEA2533937
SAMEA2534780
SAMEA2535200
SAMEA2534162
SAMEA2533902
SAMEA2534338
SAMEA2534624
SAMEA2533389
SAMEA2534864
SAMN02671108
SAMN02628518
SAMEA2534391
SAMEA3359875
SAMEA2533879
SAMEA2534518
SAMEA2535035
SAMEA104326193
SAMEA2533996
SAMEA2535028
SAMEA2534413
SAMEA2533377
SAMN08295259
SAMN02671113
SAMN02671112
SAMN02671142
SAMN02671143
SAMEA2534411
SAMEA2534455
SAMEA2533636
SAMEA2534462
SAMEA2534751
SAMEA2533776
SAMEA2533615
SAMEA2533566
SAMEA2533467
SAMEA2533723
SAMEA2533794
SAMEA2533554
SAMEA2533794
SAMEA2533554
SAMEA2533467
SAMEA2533704
SAMEA2533505
SAMN08295255
SAMEA2533459
SAMEA2533511
SAMEA2533519
SAMN08295256
SAMEA2533670
SAMEA2533610
SAMN08295254
SAMEA2533545
SAMEA2533559
SAMEA2533566
SAMEA2533570
SAMEA2533596
SAMEA2533484
SAMEA2533622
SAMN08295258
SAMN08379743
SAMN08295251
SAMN08379742
SAMN08295253
SAMN08295257
SAMN08379745
SAMN08295260
SAMN08379998
SAMN08379666
SAMN08379740
SAMEA2533622
SAMEA2533701
SAMEA2533585
SAMEA2533806
SAMN02671144
SAMEA2533701
SAMEA2533806
SAMEA2533440
SAMN08379669
SAMN08379670
SAMN08379736
SAMN08379737
SAMN08379672
SAMN08379674
SAMN08379880
SAMN08379881
SAMN08379882
SAMN08379739
SAMN08379741
SAMN08379876
SAMEA2533724
SAMEA2533724
SAMEA2533443
SAMEA2533440
SAMN08379671
SAMN08379883
SAMN08379738
SAMN08379879
SAMN08379994
SAMN08379744
SAMN08379877
SAMN08379878
SAMN08379996
SAMN08379717
SAMN08379668
SAMN08379719
SAMN08379722
SAMN08379884
SAMN08379724
SAMEA2533570
SAMN08379997
SAMN08379673
SAMN08379720
SAMN08379716
SAMN08379785
SAMN08379779
SAMN08379777
SAMN08379725
SAMN08379812
SAMN08379995
SAMN08379784
SAMN08379721
SAMN08379778
SAMN08379780
SAMN08379718
SAMEA2533615
SAMN08379781
SAMN08379814
SAMN08379961
SAMN08379723
SAMN08379964
SAMN08379776
SAMN08379960
SAMN08379782
SAMN08379783
SAMN08379815
SAMN08379810
SAMN08379808
SAMN08379934
SAMN08379809
SAMN08379959
SAMN08379658
SAMN08379958
SAMN08379962
SAMN08379963
SAMN08379806
SAMN08379807
SAMN08379957
SAMN08379677
SAMN08379956
SAMN08379965
SAMN08379930
SAMN08379811
SAMN08379684
SAMN08379681
SAMN08379932
SAMN08379931
SAMN08379680
SAMN08379678
SAMN08379935
SAMN08379933
SAMN08379679
SAMN08379773
SAMN08379676
SAMN08379944
SAMN08379774
SAMN08379772
SAMN08379938
SAMN08379939
SAMN08379746
SAMN08379945
SAMN08379941
SAMN08379943
SAMN08379942
SAMN08379940
SAMN08379683
SAMN08379750
SAMN08379749
SAMN08379937
SAMN08379767
SAMN08379928
SAMN08379888
SAMN08379927
SAMN08379682
SAMN08379747
SAMN08379766
SAMN08379926
SAMN08379936
SAMN08379752
SAMN08379895
SAMN08379753
SAMN08379768
SAMN08379892
SAMN08379685
SAMN08379929
SAMN08379989
SAMN08379769
SAMN08379771
SAMN08379748
SAMN08379775
SAMN08379890
SAMN08379770
SAMN08379990
SAMN08379991
SAMN08379886
SAMN08379755
SAMN08379900
SAMN08379751
SAMN08379887
SAMN08379894
SAMN08379988
SAMN08379889
SAMN08379754
SAMN08379732
SAMN08379728
SAMN08379891
SAMN08379898
SAMN08379993
SAMN08379730
SAMN08379992
SAMN08379904
SAMN08379901
SAMN08379899
SAMEA2533722
SAMN08379729
SAMN08379805
SAMN08379897
SAMN08379735
SAMN08379734
SAMN08379803
SAMN08379800
SAMN08379905
SAMN08379733
SAMN08379885
SAMN08379731
SAMN08379727
SAMN08379804
SAMN08379692
SAMN08379726
SAMN08379896
SAMN08379799
SAMN08379688
SAMN08379902
SAMN08379903
SAMN08379798
SAMN08379687
SAMN08379796
SAMEA2533453
SAMN08379686
SAMN08379801
SAMN08379864
SAMN08379695
SAMN08379693
SAMN08379865
SAMN08379690
SAMN08379691
SAMN08379689
SAMN08379857
SAMN08379859
SAMN08379856
SAMN08379862
SAMN08379694
SAMN08379802
SAMN08379757
SAMN08379797
SAMN08379764
SAMN08379863
SAMN08379860
SAMN08379858
SAMN08379760
SAMN08379949
SAMN08379765
SAMN08379761
SAMN08379861
SAMN08379762
SAMN08379947
SAMN08379756
SAMN08379759
SAMN08379951
SAMN08379848
SAMN08379758
SAMN08379763
SAMN08379946
SAMEA2533513
SAMN08379948
SAMN08436099
SAMN08379982
SAMN08379703
SAMN08379950
SAMN08379911
SAMN08379984
SAMN08379704
SAMN08379699
SAMN08379953
SAMN08379909
SAMN08379906
SAMN08379698
SAMN08379705
SAMN08379696
SAMN08379955
SAMN08379697
SAMN08379954
SAMN08379855
SAMN08379979
SAMN08379952
SAMN08379852
SAMN08379985
SAMN08379854
SAMN08379981
SAMN08379851
SAMN08379910
SAMN08379849
SAMN08379980
SAMN08379853
SAMN08379846
SAMN08379701
SAMN08379850
SAMN08379700
SAMN08436097
SAMN08379978
SAMN08379908
SAMN08379847
SAMN08379702
SAMN08379915
SAMN08379665
SAMN08379912
SAMN08379834
SAMN08379662
SAMN08379657
SAMN08379976
SAMN08379663
SAMN08379871
SAMN08379914
SAMN08379787
SAMN08379907
SAMN08379789
SAMN08379983
SAMN08379913
SAMN08379845
SAMN08379977
SAMN08379870
SAMN08379791
SAMN08379788
SAMN08379795
SAMN08379793
SAMN08379786
SAMN08379656
SAMN08379794
SAMN08379792
SAMN08379790
SAMN08379664
SAMN08379838
SAMN08379660
SAMN08379839
SAMN08379844
SAMN08379843
SAMN08379840
SAMN08379836
SAMN08379873
SAMN08379872
SAMN08379986
SAMN08379841
SAMN08379842
SAMN08379875
SAMN08379987
SAMN08379970
SAMN08379874
SAMN08379831
SAMN08379832
SAMN08379966
SAMN08379659
SAMN08379869
SAMN08379661
SAMN08379867
SAMN08379868
SAMN08379837
SAMN08379833
SAMN08379971
SAMN08379974
SAMN08379975
SAMN08379711
SAMN08379969
SAMN08379866
SAMN08379712
SAMN08379835
SAMN08379828
SAMN08379826
SAMN08379968
SAMN08379827
SAMN08379714
SAMN08379710
SAMN08379829
SAMN08379830
SAMN08379706
SAMN08379972
SAMN08379715
SAMN08379707
SAMN08379967
SAMN08379709
SAMN08379708
SAMN08379973
SAMN08379921
SAMN08379919
SAMN08379823
SAMN08379916
SAMN08379925
SAMN08379917
SAMN08379922
SAMN08379920
SAMN08379713
SAMN08379923
SAMN08379824
SAMN08379924
SAMN08379825
SAMN08436028
SAMN08379821
SAMN08379816
SAMN08436091
SAMN08379819
SAMN08379822
SAMN08436092
SAMN08436096
SAMN08379820
SAMN08436093
SAMN08379918
SAMN08379817
SAMN08379818
SAMN08436100
SAMN08436094
SAMN08436101
SAMN08436303
SAMN08436304
SAMN08436301
SAMN08436177
SAMN08436175
SAMN08436095
SAMN08436098
SAMN08436184
SAMN08436181
SAMN08436182
SAMN08436183
SAMN08436305
SAMN08436186
SAMN08436260
SAMN08436107
SAMN08436302
SAMN08436110
SAMN08436029
SAMN08436273
SAMN08436209
SAMN08436106
SAMN08436105
SAMN08436274
SAMN08436185
SAMN08436266
SAMN08436113
SAMN08436180
SAMN08436265
SAMN08436108
SAMN08436111
SAMN08436172
SAMN08436171
SAMN08436116
SAMN08436118
SAMN08436103
SAMN08436104
SAMEA2534803
SAMN08436204
SAMN08436102
SAMN08436173
SAMN08436203
SAMN08436217
SAMN08436215
SAMN08436114
SAMN08436176
SAMN08436030
SAMN08436264
SAMN08436268
SAMN08436229
SAMN08436174
SAMN08436280
SAMN08436271
SAMN08436272
SAMN08436263
SAMN08436279
SAMN08436208
SAMN08436308
SAMN08436120
SAMN08436179
SAMN08436188
SAMN08436119
SAMN08436190
SAMN08436189
SAMN08436187
SAMN08436206
SAMN08436213
SAMN08436109
SAMN08436069
SAMN08436218
SAMN08436214
SAMN08436023
SAMN08436071
SAMN08436064
SAMN08436288
SAMN08436286
SAMN08436306
SAMEA2533785
SAMN08436290
SAMN08436216
SAMN08436282
SAMN08436045
SAMN08436270
SAMN08436262
SAMN08436059
SAMN08436230
SAMN08436281
SAMN08436295
SAMN08436012
SAMN08436207
SAMN08436221
SAMN08436291
SAMN08436205
SAMN08436042
SAMN08436269
SAMN08436066
SAMN08436060
SAMN08436062
SAMN08436048
SAMN08436283
SAMN08436285
SAMN02671167
SAMN08436049
SAMN08436061
SAMN08436050
SAMN08436046
SAMN08436067
SAMN02671166
SAMN08436047
SAMN08436222
SAMN08436128
SAMEA2533730
SAMN08436239
SAMN08436137
SAMN08436296
SAMN08436051
SAMN08436136
SAMN08436057
SAMN08435992
SAMN08436074
SAMN08436240
SAMN08436227
SAMN08436140
SAMN08436080
SAMN08436073
SAMN08435993
SAMN08436143
SAMN08435982
SAMN08436076
SAMN08436210
SAMN08435985
SAMN08435987
SAMN08435988
SAMN08436132
SAMN08436131
SAMN08436231
SAMN08435994
SAMN08435996
SAMN08436134
SAMN08435999
SAMN08435995
SAMN08435989
SAMN08436133
SAMN08436138
SAMN08436065
SAMN08436149
SAMN08436228
SAMN08436139
SAMN08436267
SAMN08436293
SAMN08436148
SAMN08436292
SAMEA2533664
SAMN08436299
SAMN08436202
SAMN08436027
SAMN08436015
SAMN08435986
SAMN08436201
SAMN08435983
SAMN08436232
SAMN08436253
SAMN08436011
SAMN08436025
SAMN08436000
SAMN08436225
SAMN08436224
SAMN08436226
SAMN08436013
SAMN08436063
SAMN08436053
SAMN08436223
SAMN08436256
SAMN08435990
SAMN08436019
SAMN08436145
SAMN08435981
SAMN08436144
SAMN08436141
SAMN08436160
SAMN08436142
SAMN08435984
SAMN08436078
SAMN08436022
SAMN08436248
SAMN08436261
SAMN08436150
SAMN08436146
SAMN08436018
SAMN08436020
SAMN08436157
SAMN08436016
SAMN08436153
SAMN08436258
SAMN08436254
SAMN08436257
SAMN08436255
SAMN08436277
SAMN08436155
SAMN08436243
SAMN08436241
SAMN08436242
SAMN08436055
SAMN08436021
SAMN08436246
SAMN08436056
SAMN08436244
SAMN08436158
SAMN08436247
SAMN08436219
SAMN08436159
SAMN08436154
SAMN08436220
SAMN08436009
SAMN08436001
SAMN08436151
SAMN08436004
SAMN08436152
SAMN08436156
SAMN08436245
SAMN08436250
SAMN08436002
SAMN08436007
SAMN08436003
SAMN08436010
SAMN08436008
SAMN08436070
SAMN08436089
SAMN08436006
SAMN08436090
SAMN08436083
SAMN08436200
SAMN08436084
SAMN08436082
SAMN08436199
SAMN08436079
SAMN08436164
SAMN08436194
SAMN08436005
SAMN08436193
SAMN08436249
SAMN08436072
SAMN08436191
SAMN08436197
SAMN08436198
SAMN08436195
SAMN08436211
SAMN08436163
SAMN08436162
SAMN08436081
SAMN08436085
SAMN08436259
SAMN08436212
SAMN08436086
SAMN08436040
SAMN08436170
SAMN08436036
SAMN08436192
SAMN08436037
SAMN08436196
SAMN08436077
SAMN08436034
SAMN08436088
SAMN08436052
SAMN08436031
SAMN08436166
SAMN08436032
SAMN08436169
SAMN08612935
SAMN08436168
SAMN08436033
SAMN08436161
SAMN08436167
SAMN08436165
SAMN08436035
SAMN08436039
SAMN08612781
SAMN08612989
SAMN08612991
SAMN08612992
SAMN08612780
SAMN08613077
SAMN08612747
SAMN08612988
SAMN08613079
SAMN08613078
SAMN08612993
SAMN08612756
SAMN08612778
SAMN08612995
SAMN08612996
SAMN08612754
SAMN08612751
SAMN08612748
SAMN08612752
SAMN08612987
SAMN08612994
SAMN08612934
SAMN08613056
SAMN08612930
SAMN08613060
SAMN08612931
SAMN08613059
SAMN08613066
SAMN08612749
SAMN08612898
SAMN08612932
SAMN08613058
SAMN08612786
SAMN08612929
SAMN08612783
SAMN08612755
SAMN08612685
SAMN08613065
SAMN08612782
SAMN08612683
SAMN08612677
SAMN08612784
SAMN08612933
SAMN08613063
SAMN08613062
SAMN08612869
SAMN08612871
SAMN08612888
SAMN08612891
SAMN08613061
SAMN08612684
SAMN08612678
SAMN08613064
SAMN08612679
SAMN08612681
SAMN08612873
SAMN08612895
SAMN08612686
SAMN08612892
SAMN08612897
SAMN08612682
SAMN08612896
SAMN08612867
SAMN08612889
SAMN08612893
SAMN08612874
SAMN08612875
SAMN08612868
SAMN08612870
SAMN08613038
SAMN08612872
SAMN08613046
SAMN08613045
SAMN08613037
SAMN08612712
SAMN08612710
SAMN08612708
SAMN08612707
SAMN08612716
SAMN08612711
SAMN08613001
SAMN08613006
SAMN08613044
SAMN08613039
SAMN08613043
SAMN08612715
SAMN08612821
SAMN08612822
SAMN08612713
SAMN08613002
SAMN08612825
SAMN08612709
SAMEA2533730
SAMN08612818
SAMN08612826
SAMN08612921
SAMN08612817
SAMN08613041
SAMN08612926
SAMN08612819
SAMN08612920
SAMN08613042
SAMN08612917
SAMN08612714
SAMN08612845
SAMN08612999
SAMN08612998
SAMN08612746
SAMN08612823
SAMN08612824
SAMN08613005
SAMN08613003
SAMN08612922
SAMN08612837
SAMN08613068
SAMN08613004
SAMN08613076
SAMN08612838
SAMN08613075
SAMN08612997
SAMN08613000
SAMN08612923
SAMN08613073
SAMN08612924
SAMN08612918
SAMN08613069
SAMN08613070
SAMN08612740
SAMN08613074
SAMN08612737
SAMN08613072
SAMN08613067
SAMN08612948
SAMN08612943
SAMN08613071
SAMN08612944
SAMN08612743
SAMN08612744
SAMN08612738
SAMN08612880
SAMN08612745
SAMN08612741
SAMN08612739
SAMN08612883
SAMN08612886
SAMN08612885
SAMN08612742
SAMN08612878
SAMN08612877
SAMN08612879
SAMN08612702
SAMN08612884
SAMN08612882
SAMN08612972
SAMN08613050
SAMN08612976
SAMN08613048
SAMN08612975
SAMN08612705
SAMN08612706
SAMN08612971
SAMN08612968
SAMN08612881
SAMN08612974
SAMN08612969
SAMN08612967
SAMN08612973
SAMN08612906
SAMN08612793
SAMN08612794
SAMN08613052
SAMN08612947
SAMN08612970
SAMN08612772
SAMN08612792
SAMN08612788
SAMN08612703
SAMN08612776
SAMN08612791
SAMN08612953
SAMN08612954
SAMN08612704
SAMN08612787
SAMN08613049
SAMN08613053
SAMN08613054
SAMN08613051
SAMN08612951
SAMN08612949
SAMN08612952
SAMN08613055
SAMN08612698
SAMN08612950
SAMN08612905
SAMN08612799
SAMN08612801
SAMN08612700
SAMN08612773
SAMN08612771
SAMN08612770
SAMN08612803
SAMN08612769
SAMN08612699
SAMN08612701
SAMN08612804
SAMN08612767
SAMN08612802
SAMN08613008
SAMEA2533485
SAMN08612829
SAMN08612834
SAMN08612768
SAMN08612827
SAMN08612833
SAMN08612797
SAMN08612798
SAMN08612800
SAMN08612806
SAMN08612831
SAMN08612835
SAMN08612830
SAMN08612832
SAMN08612836
SAMN08612907
SAMN08612828
SAMN08613013
SAMN08612795
SAMN08612909
SAMN08613024
SAMN08613021
SAMN08612796
SAMN08613022
SAMN08613012
SAMN08613025
SAMN08613011
SAMN08613015
SAMN08613016
SAMN08612912
SAMN08612913
SAMN08612908
SAMN08613010
SAMN08612911
SAMN08612915
SAMN08613009
SAMN08612734
SAMN08613007
SAMN08613020
SAMN08613014
SAMN08612727
SAMN08612728
SAMN08612910
SAMN08612914
SAMN08612733
SAMN08612916
SAMN08612732
SAMN08612964
SAMN08613017
SAMN08613018
SAMN08613019
SAMN08613026
SAMN08613023
SAMN08612736
SAMN08612790
SAMN08612730
SAMN08612957
SAMN08612962
SAMN08612729
SAMN08612789
SAMN08612731
SAMN08612958
SAMN08612963
SAMN08612955
SAMN08612735
SAMN08612960
SAMN08612956
SAMN08612959
SAMN08612840
SAMN08612842
SAMN08612965
SAMN08612961
SAMN08612844
SAMN08612839
SAMN08612692
SAMN08612690
SAMN08612937
SAMN08612691
SAMN08612939
SAMN08612689
SAMN08612981
SAMN08612693
SAMN08612694
SAMN08612843
SAMN08612940
SAMN08612938
SAMN08612941
SAMN08612986
SAMN08612966
SAMN08612841
SAMN08612942
SAMN08612985
SAMN08612688
SAMN08612687
SAMN08612696
SAMN08612808
SAMN08612763
SAMN08612846
SAMN08612813
SAMN08612979
SAMN08612814
SAMN08612983
SAMN08612757
SAMN08612766
SAMN08612977
SAMN08612758
SAMN08612765
SAMN08612695
SAMN08612760
SAMN08612978
SAMN08612759
SAMN08612811
SAMN08612980
SAMN08612982
SAMN08612764
SAMN08612762
SAMN08612812
SAMN08612810
SAMN08612902
SAMN08612815
SAMN08612721
SAMN08612865
SAMN08612816
SAMN08612807
SAMN08612900
SAMN08612984
SAMN08612899
SAMN08612726
SAMN08612850
SAMN08612866
SAMN08612901
SAMN08612856
SAMN08612854
SAMN08629281
SAMN08612809
SAMN08612725
SAMN08612724
SAMN08612697
SAMN08612722
SAMN08612723
SAMN08612848
SAMN08629103
SAMN08612863
SAMN08612852
SAMN08612858
SAMN08612903
SAMN08612851
SAMN08612860
SAMN08613036
SAMN08629280
SAMN08612849
SAMN08612719
SAMN08612718
SAMN08613029
SAMN08613035
SAMN08612861
SAMN08613030
SAMN08613027
SAMN02671168
SAMN08613028
SAMN08612720
SAMN08629277
SAMN08612859
SAMN08612853
SAMN08629274
SAMEA2533707
SAMN08612904
SAMN08612857
SAMN08612862
SAMN08629111
SAMN08612864
SAMN08612855
SAMN08629110
SAMN08629278
SAMN08612847
SAMN08629105
SAMN08629293
SAMN08629273
SAMN08613034
SAMN08613031
SAMN08613033
SAMN08629275
SAMN08629279
SAMN08613032
SAMN08629272
SAMN08629300
SAMN08629231
SAMN08629102
SAMN08629299
SAMN08629295
SAMN08629301
SAMN08629296
SAMN08629298
SAMN08629226
SAMN08629297
SAMN08629104
SAMN08629230
SAMN08629107
SAMN08629109
SAMN08629108
SAMN08629380
SAMN08629223
SAMN08629214
SAMN08629229
SAMN08629292
SAMN08629419
SAMN08629413
SAMN08629412
SAMN08629532
SAMN08629222
SAMN08629415
SAMN08629414
SAMN08629228
SAMN08629002
SAMN08629003
SAMN08629533
SAMN08629534
SAMN08629225
SAMN08629007
SAMN08629537
SAMN08629417
SAMN08629009
SAMN08629420
SAMN08629011
SAMN08629010
SAMN08629006
SAMN08629004
SAMN08629536
SAMN08629227
SAMN08629005
SAMN08629224
SAMN08629421
SAMN08629261
SAMN08629542
SAMN08629152
SAMN08629535
SAMN08629154
SAMN08629155
SAMN08629156
SAMN08629153
SAMN08629008
SAMN08629158
SAMN08629157
SAMN08629590
SAMN08629161
SAMN08629252
SAMN08629455
SAMN08629456
SAMN08629337
SAMN08629581
SAMN08629160
SAMN08629340
SAMN08629257
SAMN08629573
SAMN08629551
SAMN08629457
SAMN08629550
SAMN08629333
SAMN08629256
SAMN08629254
SAMN08629258
SAMN08629458
SAMN08629459
SAMN08629522
SAMN08629253
SAMN08629523
SAMN08629255
SAMN08629339
SAMN08629460
SAMN08629578
SAMN08629374
SAMN08629461
SAMN08629454
SAMN08629260
SAMN08629579
SAMN08629334
SAMN08629576
SAMN08629507
SAMN08629574
SAMN08629577
SAMN08629572
SAMN08629449
SAMN08629591
SAMN08629338
SAMN08629341
SAMN08629580
SAMN08629453
SAMN08629508
SAMN08629033
SAMN08629511
SAMN08629335
SAMN08629370
SAMN08629509
SAMN08629506
SAMN08629117
SAMN08629116
SAMN08629502
SAMN08629503
SAMN08629118
SAMN08629332
SAMN08629362
SAMN08629040
SAMN08629114
SAMN08629121
SAMN08629262
SAMN08629305
SAMN08629035
SAMN08629504
SAMN08629115
SAMN08629046
SAMN08629037
SAMN08629036
SAMN08629032
SAMN08629505
SAMN08629034
SAMN08629363
SAMN08629041
SAMN08629245
SAMN08629309
SAMN08629306
SAMN08629112
SAMN08629304
SAMN08629307
SAMN08629248
SAMN08629119
SAMN08629308
SAMN08629113
SAMN08629038
SAMN08629039
SAMN08629247
SAMN08629250
SAMN08629120
SAMN08629251
SAMN08629249
SAMN08629381
SAMN08629377
SAMN08629244
SAMN08629376
SAMN08629379
SAMN08629246
SAMN08629219
SAMN08629212
SAMN08629213
SAMN08629085
SAMN08629217
SAMN08629090
SAMN08629084
SAMN08629311
SAMN08629091
SAMN08629373
SAMN08629221
SAMN08629220
SAMN08629088
SAMN08629372
SAMN08629546
SAMN08629545
SAMN08629547
SAMN08629544
SAMN08629378
SAMN08629548
SAMN08629404
SAMN08629089
SAMN08629411
SAMN08629215
SAMN08629216
SAMN08629408
SAMN08629218
SAMN08629410
SAMN08629405
SAMN08629082
SAMN08629402
SAMN08629087
SAMN08629083
SAMN08629202
SAMN08629549
SAMN08629406
SAMN08629209
SAMN08629403
SAMN08629159
SAMN08629205
SAMN08629539
SAMN08629211
SAMN08629175
SAMN08629203
SAMN08629208
SAMN08629206
SAMN08629173
SAMN08629204
SAMN08629044
SAMN08629538
SAMN08629207
SAMN08629409
SAMN08629407
SAMN08629543
SAMN08629166
SAMN08629162
SAMN08629351
SAMN08629315
SAMN08629178
SAMN08629174
SAMN08629571
SAMN08629541
SAMN08629172
SAMN08629179
SAMN08629170
SAMN08629168
SAMN08629540
SAMN08629163
SAMN08629316
SAMN08629164
SAMN08629587
SAMN08629165
SAMN08629350
SAMN08629320
SAMN08629177
SAMN08629586
SAMN08629171
SAMN08629317
SAMN08629176
SAMN08629588
SAMN08629180
SAMN08629451
SAMN08629521
SAMN08629321
SAMN08629318
SAMN08629314
SAMN08628996
SAMN08629433
SAMN08629346
SAMN08629520
SAMN08629319
SAMN08629347
SAMN08629516
SAMN08629000
SAMN08629312
SAMN08629181
SAMN08629001
[truncated: 19,735 more rows]
